# Supplementary material for: Evolutionary analysis and population dynamics in the global transmission of Kaposi’s sarcoma-associated herpesvirus
Source: Arch Virol. 2025 Mar 27;170(5):92. doi: 10.1007/s00705-025-06259-9 (PMC11950004; doi:10.1007/s00705-025-06259-9)
Supplement: Supplementary file 2 — Supplementary file2 (CSV 131 KB) [file 705_2025_6259_MOESM2_ESM.csv]

Table S1: The information of sequences used in this study
name	continent	country	subtype	subtype.AFTER	collection.year	major_subtype	access number	1304_longseq	701_coreseq
SA_BRA01_C0_2005	South America	Brazil	C0	C0	2005	C	EU126025.1
NA_USA01_N0_1995	North America	USA	N0	A3	1995	A	U86667.1	*	**
NA_CUB01_C0_2009	North America	Cuba	C0	C0	2009	C	GU475460.1	*	**
NA_CUB02_A0_2009	North America	Cuba	A0	A2	2009	A	GU475459.1	*	**
NA_CUB03_B0_2009	North America	Cuba	B0	B0	2009	B	GU475458.1	*	**
NA_CUB04_B5_2009	North America	Cuba	B5	A5	2009	A	GU475457.1	*	**
EU_FRA01_N0_1999	Europe	France	N0	C0	S1999	C	AF178834.1	*	**
EU_FRA02_N0_1999	Europe	France	N0	A0	S1999	A	AF178833.1	*	**
EU_FRA03_N0_1999	Europe	France	N0	C0	S1999	C	AF178832.1	*	**
EU_FRA04_N0_1999	Europe	France	N0	C0	S1999	C	AF178831.1	*	**
EU_FRA05_N0_1999	Europe	France	N0	A5	S1999	A	AF178830.1	*	**
EU_TUKXX_N0_1999	Europe	Turkey	N0	A0	S1999	A	AF178829.1	*	**
EU_FRA07_N0_1999	Europe	France	N0	C0	S1999	C	AF178828.1	*	**
EU_FRA08_N0_1999	Europe	France	N0	C0	S1999	C	AF178827.1	*	**
EU_FRA09_N0_1999	Europe	France	N0	C0	S1999	C	AF178826.1	*	**
SA_GUIXX_N0_1999	Africa	Guiana	N0	B0	S1999	B	AF178825.1	*	**
AF_CAFXX_N0_1999	Africa	Central Africa Republic	N0	B1	S1999	B	AF178824.1	*	**
AF_CAF12_N0_1999	Africa	Central Africa Republic	N0	A5	S1999	A	AF178823.1	*	**
SA_GUI13_N0_1999	Africa	Guiana	N0	B1	S1999	B	AF178822.1	*	**
AF_SEN14_N0_1999	Africa	Senegal	N0	C0	S1999	C	AF178820.1	*	**
SA_GUI15_N0_1999	Africa	Guiana	N0	A5	S1999	A	AF178819.1	*	**
SA_GUI16_N0_1999	Africa	Senegal	N0	B0	S1999	B	AF178818.1	*	**
EU_FRA17_N0_1999	Europe	France	N0	C3	S1999	C	AF178816.1	*	**
EU_FRA18_N0_1999	Europe	France	N0	C3	S1999	C	AF178815.1	*	**
EU_FRA19_N0_1999	Europe	France	N0	C0	S1999	C	AF178814.1	*	**
EU_FRA20_N0_1999	Europe	France	N0	C0	S1999	C	AF178813.1	*	**
AF_MAU21_N0_1999	Africa	Mauritania	N0	A2	S1999	A	AF178812.1	*	**
EU_FRA22_N0_1999	Europe	France	N0	C0	S1999	C	AF178811.1	*	**
EU_FRA23_N0_1999	Europe	France	N0	F0	S1999	F	AF178810.1	*	**
EU_FRA24_N0_1999	Europe	France	N0	C0	S1999	C	AF178809.1	*	**
EU_FRA25_N0_1999	Europe	France	N0	C0	S1999	C	AF178808.1	*	**
NA_USAXX_N0_1999	North America	USA	N0	A2	S1999	A	AF178807.1	*	**
EU_FRA27_N0_1999	Europe	France	N0	C3	S1999	C	AF178806.1	*	**
AF_ALG28_N0_1999	Africa	Algeria	N0	C0	S1999	C	AF178805.1	*	**
AF_TOG29_N0_1999	Africa	Togo	N0	B0	S1999	B	AF178804.1	*	**
EU_FRA30_N0_1999	Europe	France	N0	C0	S1999	C	AF178803.1	*	**
EU_FRA31_N0_1999	Europe	France	N0	B0	S1999	B	AF178802.1	*	**
AF_CAF32_N0_1999	Africa	Central Africa Republic	N0	B1	S1999	B	AF178801.1	*	**
EU_FRA33_N0_1999	Europe	France	N0	C0	S1999	C	AF178800.1	*	**
NA_USAXY_N0_1999	North America	USA	N0	A3	S1999	A	AF178799.1	*	**
AF_CAF35_N0_1999	Africa	Central Africa Republic	N0	A5	S1999	A	AF178798.1	*	**
AF_CAMX6_N0_1999	Africa	Cameroon	N0	A5	S1999	A	AF178797.1	*	**
AF_CAF37_N0_1999	Africa	Central Africa Republic	N0	B1	S1999	B	AF178796.1	*	**
EU_FRA38_N0_1999	Europe	France	N0	C3	S1999	C	AF178795.1	*	**
EU_SPA39_N0_1999	Europe	Spain	N0	A3	S1999	A	AF178794.1	*	**
EU_FRA40_N0_1999	Europe	France	N0	C3	S1999	C	AF178793.1	*	**
EU_FRA41_N0_1999	Europe	France	N0	B0	S1999	B	AF178792.1	*	**
AF_CAF42_N0_1999	Africa	Central Africa Republic	N0	B1	S1999	B	AF178791.1	*	**
AF_CAF43_N0_1999	Africa	Central Africa Republic	N0	A5	S1999	A	AF178790.1	*	**
AF_CAF44_N0_1999	Africa	Central Africa Republic	N0	C0	S1999	C	AF178789.1	*	**
AF_CAF45_N0_1999	Africa	Central Africa Republic	N0	B0	S1999	B	AF178788.1	*	**
SA_GUI46_N0_1999	Africa	Guiana	N0	C0	S1999	C	AF178787.1	*	**
AS_JAP47_N0_1999	Asia	Japan	N0	A2	S1999	A	AF178786.1	*	**
SA_GUI48_N0_1999	Africa	Guiana	N0	A2	S1999	A	AF178785.1	*	**
AF_CAM49_N0_1999	Africa	Cameroon	N0	A5	S1999	A	AF178784.1	*	**
AF_CON50_N0_1999	Africa	Congo	N0	B1	S1999	B	AF178782.1	*	**
SA_GUI51_N0_1999	Africa	Guiana	N0	C0	S1999	C	AF178781.1	*	**
EU_FRA52_N0_1999	Africa	Central Africa Republic	N0	C0	S1999	C	AF178780.1	*	**
AF_CAF53_N0_1999	Africa	Central Africa Republic	N0	A5	S1999	A	AF178779.1	*	**
AF_CAF54_N0_1999	Africa	Central Africa Republic	N0	A5	S1999	A	AF178778.1	*	**
SA_GUI55_N0_1999	Africa	Guiana	N0	C0	S1999	C	AF178777.1	*	**
EU_FRA56_N0_1999	Europe	France	N0	C0	S1999	C	AF178776.1	*	**
SA_GUI57_N0_1999	Africa	Guiana	N0	A0	S1999	A	AF178775.1	*	**
EU_FRA58_N0_1999	Europe	France	N0	C3	S1999	C	AF178774.1	*	**
EU_FRA59_N0_1999	Europe	France	N0	C0	S1999	C	AF178773.1	*	**
AS_CHNXJ01_C2_2006	Asia	China	C2	C0	2006	C	FJ853388.1
AS_CHNXJ02_C2_2005	Asia	China	C2	C0	2005	C	FJ853387.1
AS_CHNXJ03_A1_2004	Asia	China	A1	A0	2004	A	FJ853386.1
AS_CHNXJ04_C2_2003	Asia	China	C2	C0	2003	C	FJ853385.1
AS_CHNXJ05_A1_2002	Asia	China	A1	A0	2002	A	FJ853384.1
AS_CHNXJ06_A1_2001	Asia	China	A1	A2	2001	A	FJ853383.1
AS_CHNXJ07_C2_2000	Asia	China	C2	C2	2000	C	FJ853382.1
AS_CHNXJ08_C2_1999	Asia	China	C2	C2	1999	C	FJ853381.1
AS_CHNXJ09_C2_1998	Asia	China	C2	C2	1998	C	FJ853380.1
AS_CHNXJ10_C3_1997	Asia	China	C3	C0	1997	C	FJ853379.1
AS_CHNXJ11_C2_1998	Asia	China	C2	C0	1998	C	FJ853378.1
AS_CHNXJ12_C2_1999	Asia	China	C2	C2	1999	C	FJ853377.1
AS_CHNXJ13_C2_2000	Asia	China	C2	C2	2000	C	FJ853376.1
AS_CHNXJ14_C_2001	Asia	China	C0	C0	2001	C	FJ853375.1
AS_CHNXJ15_C3_2002	Asia	China	C3	C0	2002	C	FJ853374.1
AS_CHNXJ16_C2_2003	Asia	China	C2	C2	2003	C	FJ853373.1
AS_CHNXJ17_C2_2004	Asia	China	C2	C2	2004	C	FJ853372.1
AS_CHNXJ18_A0_2005	Asia	China	A0	A3	2005	A	FJ853371.1
AS_CHNXJ19_C2_2006	Asia	China	C2	C2	2006	C	FJ853370.1
AS_CHNXJ20_C2_2005	Asia	China	C2	C2	2005	C	FJ853369.1
AS_CHNXJ21_C2_2004	Asia	China	C2	C2	2004	C	FJ853368.1
AS_CHNXJ22_C2_2003	Asia	China	C2	C0	2003	C	FJ853367.1
SA_BRA02_B0_S1997	South America	Brazil	B0	B1	S1997	B	KC859952.1	*	**
SA_BRA03_B0_NS1997	South America	Brazil	B0	B1	S1997	B	KC859951.1	*	**
SA_BRA04_B0_S1997	South America	Brazil	B0	B1	S1997	B	KC859950.1	*	**
SA_BRA05_B0_S1997	South America	Brazil	B0	B1	S1997	B	KC859949.1	*	**
SA_BRA06_B0_S1997	South America	Brazil	B0	B1	S1997	B	KC859948.1	*	**
SA_BRA07_B0_S1997	South America	Brazil	B0	B1	S1997	B	KC859947.1	*	**
AF_UGA01_A5_1999	Africa	Uganda	A5	A5	1999	A	AY042955.1	*	**
AF_UGA02_C0_1999	Africa	Uganda	C0	C0	1999	C	AY042954.1	*	**
AF_UGA03_A5_1999	Africa	Uganda	A5	A5	1999	A	AY042953.1	*	**
AF_UGA04_A5_1999	Africa	Uganda	A5	A5	1999	A	AY042952.1	*	**
AF_UGA05_A5_1999	Africa	Uganda	A5	A5	1999	A	AY042951.1	*	**
AF_UGA06_A5_1999	Africa	Uganda	A5	A5	1999	A	AY042950.1	*	**
AF_UGA07_B0_1999	Africa	Uganda	B0	B1	1999	B	AY042949.1	*	**
AF_UGA08_B0_1999	Africa	Uganda	B0	B0	1999	B	AY042948.1	*	**
AF_UGA09_B0_1999	Africa	Uganda	B0	B0	1999	B	AY042947.1	*	**
AF_UGA10_B0_1999	Africa	Uganda	B0	B0	1999	B	AY042946.1	*	**
AF_UGA11_B0_1999	Africa	Uganda	B0	B0	1999	B	AY042945.1	*	**
AF_UGA12_B0_1999	Africa	Uganda	B0	B3	1999	B	AY042944.1	*	**
AF_UGA13_B0_1999	Africa	Uganda	B0	B3	1999	B	AY042942.1	*	**
AF_UGA14_B0_1999	Africa	Uganda	B0	B3	1999	B	AY042941.1	*	**
AF_UGA15_B0_1999	Africa	Uganda	B0	B3	1999	B	AY042940.1	*	**
EU_HUN01_A0_2003	Europe	Hungary	A0	A5	2003	A	AY756112.1
EU_HUN02_A0_2003	Europe	Hungary	A0	A3	2003	A	AY756111.1
AF_CAM01_A5_1994	Africa	Cameroon	A5	A5	1994	A	JX290300.1	*
AF_CAM02_A5_1994	Africa	Cameroon	A5	A5	1994	A	JX290299.1	*
AF_CAM03_A5_1994	Africa	Cameroon	A5	A5	1994	A	JX290298.1	*
AF_CAM04_A5_1994	Africa	Cameroon	A5	A5	1994	A	JX290297.1	*
AF_CAM05_A5_1994	Africa	Cameroon	A5	A5	1994	A	JX290296.1	*
AF_CAM06_A5_1994	Africa	Cameroon	A5	A5	1994	A	JX290295.1	*
AF_CAM07_A5_1994	Africa	Cameroon	A5	A5	1994	A	JX290294.1	*
AF_CAM08_A5_1994	Africa	Cameroon	A5	A5	1994	A	JX290293.1	*
AF_CAM09_A5_1994	Africa	Cameroon	A5	A5	1994	A	JX290292.1	*
AF_CAM10_A5_1994	Africa	Cameroon	A5	A5	1994	A	JX290291.1	*
AF_CAM11_A5_1994	Africa	Cameroon	A5	A5	1994	A	JX290290.1	*
AF_CAM12_A5_2008	Africa	Cameroon	A5	A5	2008	A	JX290289.1	*
AF_CAM13_A5_2008	Africa	Cameroon	A5	A5	2008	A	JX290288.1	*
AF_CAM14_A5_2008	Africa	Cameroon	A5	A5	2008	A	JX290287.1	*
AF_CAM15_A5_2008	Africa	Cameroon	A5	A5	2008	A	JX290286.1	*
AF_CAM16_A5_2008	Africa	Cameroon	A5	A5	2008	A	JX290285.1	*
AF_CAM17_A5_2008	Africa	Cameroon	A5	A5	2008	A	JX290284.1	*
AF_CAM18_A5_2002	Africa	Cameroon	A5	A5	2002	A	JX290283.1	*
AF_CAM19_A5_2002	Africa	Cameroon	A5	A5	2002	A	JX290282.1	*
AF_CAM20_A5_2008	Africa	Cameroon	A5	A5	2008	A	JX290281.1	*
AF_CAM21_A5_2008	Africa	Cameroon	A5	A5	2008	A	JX290280.1	*
AF_CAM22_A5_2008	Africa	Cameroon	A5	A5	2008	A	JX290279.1	*
AF_CAM23_A5_2008	Africa	Cameroon	A5	A5	2008	A	JX290278.1	*
AF_CAM24_A5_2008	Africa	Cameroon	A5	A5	2008	A	JX290277.1	*
AF_CAM25_B1_2008	Africa	Cameroon	B1	B1	2008	B	JX290276.1	*
AF_CAM26_B1_2008	Africa	Cameroon	B1	B0	2008	B	JX290275.1	*
AF_CAM27_B1_2008	Africa	Cameroon	B1	B1	2008	B	JX290274.1	*
AF_CAM28_B1_2009	Africa	Cameroon	B1	B1	2009	B	JX290273.1	*
AF_CAM29_B1_1994	Africa	Cameroon	B1	B1	1994	B	JX290272.1	*
AF_SAF01_A5_S2011	Africa	South Africa	A5	A5	S2011	A	KF781689.1	*
AF_SAF02_B2_S2011	Africa	SFA	B2	B2	S2011	B	KF781688.1	*	**
AF_SFA03_A5_S2011	Africa	SFA	A5	A5	S2011	A	KF781687.1	*	**
AF_SAF04_B1_S2011	Africa	South Africa	B1	B0	S2011	B	KF781686.1	*
AF_SAF05_A5_S2011	Africa	South Africa	A5	A5	S2011	A	KF781685.1	*
AF_SAF06_B2_S2011	Africa	South Africa	B2	B2	S2011	B	KF781684.1	*
AF_SAF07_A5_S2011	Africa	South Africa	A5	A5	S2011	A	KF781683.1	*
AF_SAF08_B3_S2011	Africa	South Africa	B3	B3	S2011	B	KF781682.1	*
AF_SAF09_A5_S2011	Africa	South Africa	A5	A5	S2011	A	KF781681.1	*
AF_SAF10_A5_S2011	Africa	South Africa	A5	A5	S2011	A	KF781680.1	*
AF_SAF11_A5_S2011	Africa	South Africa	A5	A5	S2011	A	KF781679.1	*
AF_SAF12_B2_S2011	Africa	South Africa	B2	B2	S2011	B	KF781678.1	*
AF_SAF13_B1_S2011	Africa	South Africa	B1	B1	S2011	B	KF781677.1	*
AF_SAF14_A5_S2011	Africa	South Africa	A5	A5	S2011	A	KF781676.1	*
AF_SAF15_A5_S2011	Africa	South Africa	A5	A5	S2011	A	KF781675.1	*
AF_SAF16_B3_S2011	Africa	South Africa	B3	B3	S2011	B	KF781674.1	*
AF_SAF17_B2_S2011	Africa	South Africa	B2	B2	S2011	B	KF781673.1	*
AF_SAF18_A5_S2011	Africa	South Africa	A5	A5	S2011	A	KF781672.1	*
AF_SAF19_A5_S2011	Africa	South Africa	A5	A5	S2011	A	KF781671.1	*
AF_SAF20_B3_S2011	Africa	South Africa	B3	B3	S2011	B	KF781670.1	*
AF_SAF21_A5_S2011	Africa	South Africa	A5	A5	S2011	A	KF781669.1	*
AF_SAF22_A5_S2011	Africa	South Africa	A5	A5	S2011	A	KF781668.1	*
AF_SAF23_B2_S2011	Africa	South Africa	B2	B2	S2011	B	KF781667.1	*
AF_SAF24_A5_S2011	Africa	South Africa	A5	A5	S2011	A	KF781666.1	*
AF_SAF25_A5_S2011	Africa	South Africa	A5	A5	S2011	A	KF781665.1	*
OC_AUS01_A0_2010	Oceian	Australia	A0	A3	2010	A	JN613419.1	*	**
AF_KEN01_A0_S2009	Africa	Keneya	A0	A0	S2009	A	JN800499.1	*	**
AF_KEN02_A0_S2009	Africa	Keneya	A0	A0	S2009	A	JN800498.1	*	**
AF_KEN03_A0_S2009	Africa	Keneya	A0	A0	S2009	A	JN800497.1	*	**
AF_KEN04_A0_S2009	Africa	Keneya	A0	A0	S2009	A	JN800496.1	*	**
AF_KEN05_A0_S2009	Africa	Keneya	A0	A0	S2009	A	JN800495.1	*	**
AF_KEN06_A0_S2009	Africa	Keneya	A0	A0	S2009	A	JN800494.1	*	**
AF_KEN07_A0_S2009	Africa	Keneya	A0	A0	S2009	A	JN800493.1	*
AF_KEN08_A0_S2009	Africa	Keneya	A0	A0	S2009	A	JN800492.1	*	**
OC_AUS02_A0_S2009	Oceian	Australia	A0	A0	S2009	A	JN800491.1	*	**
OC_AUS03_A0_S2009	Oceian	Australia	A0	A0	S2009	A	JN800490.1	*	**
OC_AUS04_C0_S2009	Oceian	Australia	C0	C0	S2009	C	JN800489.1	*	**
OC_AUS05_A0_S2009	Oceian	Australia	A0	A0	S2009	A	JN800488.1	*	**
OC_AUS06_A0_S2009	Oceian	Australia	A0	A0	S2009	A	JN800487.1	*
OC_AUS07_A0_S2009	Oceian	Australia	A0	A3	S2009	A	JN800486.1	*
OC_AUS08_A0_S2009	Oceian	Australia	A0	A3	S2009	A	JN800485.1	*	**
OC_AUS09_C0_S2009	Oceian	Australia	C0	C0	S2009	C	JN800484.1	*	**
OC_AUS10_A0_S2009	Oceian	Australia	A0	A3	S2009	A	JN800483.1	*	**
OC_AUS11_A0_2009	Oceian	Australia	A0	A0	2009	A	JN613420.1	*	**
AF_MOR01_C0_S2004	Africa	Morocco	C0	C0	S2004	C	DQ394068.1	*	**
AF_MOR02_C0_S2004	Africa	Morocco	C0	C2	S2004	C	DQ394067.1	*	**
AF_MOR03_C0_S2004	Africa	Morocco	C0	C2	S2004	C	DQ394066.1	*	**
AF_MOR04_C0_S2004	Africa	Morocco	C0	C0	S2004	C	DQ394065.1	*	**
AF_MOR05_C0_S2004	Africa	Morocco	C0	C0	S2004	C	DQ394064.1	*	**
AF_MOR06_C0_S2004	Africa	Morocco	C0	C0	S2004	C	DQ394063.1	*	**
AF_MOR07_C0_S2004	Africa	Morocco	C0	C0	S2004	C	DQ394062.1	*	**
AF_MOR08_C0_S2004	Africa	Morocco	C0	C0	S2004	C	DQ394061.1	*	**
AF_MOR09_C0_S2004	Africa	Morocco	C0	C0	S2004	C	DQ394060.1	*	**
AF_MOR10_C0_S2004	Africa	Morocco	C0	C0	S2004	C	DQ394059.1	*	**
AF_MOR11_C0_S2004	Africa	Morocco	C0	C0	S2004	C	DQ394058.1	*	**
AF_MOR12_A0_S2004	Africa	Morocco	A0	A0	S2004	A	DQ394057.1	*	**
AF_MOR13_C0_S2004	Africa	Morocco	C0	C0	S2004	C	DQ394056.1	*	**
AF_MOR14_C0_S2004	Africa	Morocco	C0	C0	S2004	C	DQ394055.1	*	**
AF_MOR15_C0_S2004	Africa	Morocco	C0	C0	S2004	C	DQ394054.1	*	**
AF_MOR16_C0_S2004	Africa	Morocco	C0	C3	S2004	C	DQ394053.1	*	**
AF_MOR17_C0_S2004	Africa	Morocco	C0	C0	S2004	C	DQ394052.1	*	**
AF_MOR18_C0_S2004	Africa	Morocco	C0	C0	S2004	C	DQ394051.1	*	**
AF_MOR19_C0_S2004	Africa	Morocco	C0	C0	S2004	C	DQ394050.1	*	**
AF_MOR20_C0_S2004	Africa	Morocco	C0	C0	S2004	C	DQ394049.1	*	**
AF_MOR21_C0_S2004	Africa	Morocco	C0	C0	S2004	C	DQ394048.1	*	**
AF_MOR22_C0_S2004	Africa	Morocco	C0	C0	S2004	C	DQ394047.1	*	**
AF_MOR23_C0_S2004	Africa	Morocco	C0	C0	S2004	C	DQ394046.1	*	**
AF_MOR24_C0_S2004	Africa	Morocco	C0	C0	S2004	C	DQ394045.1	*	**
AF_MOR25_C0_S2004	Africa	Morocco	C0	C0	S2004	C	DQ394044.1	*	**
AF_MOR26_C0_S2004	Africa	Morocco	C0	C0	S2004	C	DQ394043.1	*	**
AF_MOR27_C0_S2004	Africa	Morocco	C0	C0	S2004	C	DQ394042.1	*	**
AF_MOR28_C0_S2004	Africa	Morocco	C0	C0	S2004	C	DQ394041.1	*	**
AF_MOR29_C0_S2004	Africa	Morocco	C0	C0	S2004	C	DQ394040.1	*	**
AF_MOR30_C0_S2004	Africa	Morocco	C0	C0	S2004	C	DQ394039.1	*	**
AF_MOR31_C0_S2004	Africa	Morocco	C0	C0	S2004	C	DQ394038.1	*	**
AF_MOR32_C0_S2004	Africa	Morocco	C0	C0	S2004	C	DQ394037.1	*	**
AF_MOR33_C0_S2004	Africa	Morocco	C0	C0	S2004	C	DQ394036.1	*	**
AF_MOR34_C0_S2004	Africa	Morocco	C0	C0	S2004	C	DQ394035.1	*	**
AF_MOR35_C0_S2004	Africa	Morocco	C0	C0	S2004	C	DQ394034.1	*	**
AF_ZIM01_B2_S2002	Africa	Zimbabwe	B2	B2	S2002	B	DQ309699.1	*
AF_ZIM02_B2_S2002	Africa	Zimbabwe	B2	B3	S2002	B	DQ309697.1	*
AF_ZIM03_B2_S2002	Africa	Zimbabwe	B2	B3	S2002	B	DQ309696.1	*
AF_ZIM04_B1_S2002	Africa	Zimbabwe	B1	B1	S2002	B	DQ309762.1	*
AF_ZIM05_B1_S2002	Africa	Zimbabwe	B1	B1	S2002	B	DQ309761.1	*
AF_ZIM06_B1_S2002	Africa	Zimbabwe	B1	B0	S2002	B	DQ309760.1	*
AF_ZIM07_B1_S2002	Africa	Zimbabwe	B1	B1	S2002	B	DQ309759.1	*
AF_ZIM08_B1_S2002	Africa	Zimbabwe	B1	B1	S2002	B	DQ309758.1	*
AF_ZIM09_B1_S2002	Africa	Zimbabwe	B1	B1	S2002	B	DQ309757.1	*
AF_ZIM10_B1_S2002	Africa	Zimbabwe	B1	B1	S2002	B	DQ309756.1	*
AF_ZIM11_B1_S2002	Africa	Zimbabwe	B1	B0	S2002	B	DQ309755.1	*
AF_ZIM12_B1_S2002	Africa	Zimbabwe	B1	B1	S2002	B	DQ309754.1	*
AF_ZIM13_B2_S2002	Africa	Zimbabwe	B2	B1	S2002	B	DQ309753.1	*
AF_ZIM14_B1_S2002	Africa	Zimbabwe	B1	B1	S2002	B	DQ309752.1	*
AF_ZIM15_B1_S2002	Africa	Zimbabwe	B1	B0	S2002	B	DQ309751.1	*
AF_ZIM16_B1_S2002	Africa	Zimbabwe	B1	B1	S2002	B	DQ309750.1	*
AF_ZIM17_B1_S2002	Africa	Zimbabwe	B1	B1	S2002	B	DQ309749.1	*
AF_ZIM18_B1_S2002	Africa	Zimbabwe	B1	B1	S2002	B	DQ309748.1	*
AF_ZIM19_B1_S2002	Africa	Zimbabwe	B1	B1	S2002	B	DQ309747.1	*
AF_ZIM20_B1_S2002	Africa	Zimbabwe	B1	B1	S2002	B	DQ309746.1	*
AF_ZIM21_B1_S2002	Africa	Zimbabwe	B1	B1	S2002	B	DQ309745.1	*
AF_ZIM22_B1_S2002	Africa	Zimbabwe	B1	B1	S2002	B	DQ309744.1	*
AF_ZIM23_B1_S2002	Africa	Zimbabwe	B1	B1	S2002	B	DQ309743.1	*
AF_ZIM24_B1_S2002	Africa	Zimbabwe	B1	B1	S2002	B	DQ309742.1	*
AF_ZIM25_B1_S2002	Africa	Zimbabwe	B1	B1	S2002	B	DQ309741.1	*
AF_ZIM26_B1_S2002	Africa	Zimbabwe	B1	B0	S2002	B	DQ309740.1	*
AF_ZIM27_B1_S2002	Africa	Zimbabwe	B1	B1	S2002	B	DQ309739.1	*
AF_ZIM28_B1_S2002	Africa	Zimbabwe	B1	B1	S2002	B	DQ309738.1	*
AF_ZIM29_B1_S2002	Africa	Zimbabwe	B1	B1	S2002	B	DQ309737.1	*
AF_ZIM30_B1_S2002	Africa	Zimbabwe	B1	B1	S2002	B	DQ309736.1	*
AF_ZIM31_B1_S2002	Africa	Zimbabwe	B1	B1	S2002	B	DQ309735.1	*
AF_ZIM32_B1_S2002	Africa	Zimbabwe	B1	B1	S2002	B	DQ309734.1	*
AF_ZIM33_B1_S2002	Africa	Zimbabwe	B1	B1	S2002	B	DQ309733.1	*
AF_ZIM34_B1_S2002	Africa	Zimbabwe	B1	B1	S2002	B	DQ309732.1	*
AF_ZIM35_B1_S2002	Africa	Zimbabwe	B1	B1	S2002	B	DQ309731.1	*
AF_ZIM36_B1_S2002	Africa	Zimbabwe	B1	B0	S2002	B	DQ309730.1	*
AF_ZIM37_B1_S2002	Africa	Zimbabwe	B1	B1	S2002	B	DQ309729.1	*
AF_ZIM38_B1_S2002	Africa	Zimbabwe	B1	B0	S2002	B	DQ309728.1	*
AF_ZIM39_B1_S2002	Africa	Zimbabwe	B1	B0	S2002	B	DQ309727.1	*
AF_ZIM40_B1_S2002	Africa	Zimbabwe	B1	B1	S2002	B	DQ309726.1	*
AF_ZIM41_A5_S2002	Africa	Zimbabwe	A5	A5	S2002	A	DQ309725.1	*
AF_ZIM42_A5_S2002	Africa	Zimbabwe	A5	A5	S2002	A	DQ309724.1	*
AF_ZIM43_A5_S2002	Africa	Zimbabwe	A5	A5	S2002	A	DQ309723.1	*
AF_ZIM44_A5_S2002	Africa	Zimbabwe	A5	A5	S2002	A	DQ309722.1	*
AF_ZIM45_A5_S2002	Africa	Zimbabwe	A5	A5	S2002	A	DQ309721.1	*
AF_ZIM46_A5_S2002	Africa	Zimbabwe	A5	A5	S2002	A	DQ309720.1	*
AF_ZIM47_A5_S2002	Africa	Zimbabwe	A5	A5	S2002	A	DQ309719.1	*
AF_ZIM48_A5_S2002	Africa	Zimbabwe	A5	A5	S2002	A	DQ309718.1	*
AF_ZIM49_A5_S2002	Africa	Zimbabwe	A5	A5	S2002	A	DQ309717.1	*
AF_ZIM50_A5_S2002	Africa	Zimbabwe	A5	A5	S2002	A	DQ309716.1	*
AF_ZIM51_A5_S2002	Africa	Zimbabwe	A5	A5	S2002	A	DQ309715.1	*
AF_ZIM52_A5_S2002	Africa	Zimbabwe	A5	A5	S2002	A	DQ309714.1	*
AF_ZIM53_A5_S2002	Africa	Zimbabwe	A5	A5	S2002	A	DQ309713.1	*
AF_ZIM54_A5_S2002	Africa	Zimbabwe	A5	A5	S2002	A	DQ309712.1	*
AF_ZIM55_A5_S2002	Africa	Zimbabwe	A5	A5	S2002	A	DQ309711.1	*
AF_ZIM56_A5_S2002	Africa	Zimbabwe	A5	A5	S2002	A	DQ309710.1	*
AF_ZIM57_A5_S2002	Africa	Zimbabwe	A5	A5	S2002	A	DQ309709.1	*
AF_ZIM58_A5_S2002	Africa	Zimbabwe	A5	A5	S2002	A	DQ309708.1	*
AF_ZIM59_A5_S2002	Africa	Zimbabwe	A5	A5	S2002	A	DQ309707.1	*
AF_ZIM60_A5_S2002	Africa	Zimbabwe	A5	A5	S2002	A	DQ309706.1	*
AF_ZIM61_A5_S2002	Africa	Zimbabwe	A5	A5	S2002	A	DQ309705.1	*
AF_ZIM62_A5_S2002	Africa	Zimbabwe	A5	A5	S2002	A	DQ309704.1	*
AF_ZIM63_A5_S2002	Africa	Zimbabwe	A5	A5	S2002	A	DQ309703.1	*
AF_ZIM64_A5_S2002	Africa	Zimbabwe	A5	A5	S2002	A	DQ309702.1	*
AF_ZIM65_A5_S2002	Africa	Zimbabwe	A5	A5	S2002	A	DQ309701.1	*
AF_ZIM66_A5_S2002	Africa	Zimbabwe	A5	A5	S2002	A	DQ309700.1	*
AS_SAU01_C5_S2005	Asia	Saudi Arabia	C5	C5	S2005	C	AM423139.1	*	**
AS_SAU02_C5_S2005	Asia	Saudi Arabia	C5	C5	S2005	C	AM423138.1	*	**
AS_SAU03_C5_S2005	Asia	Saudi Arabia	C5	C5	S2005	C	AM423137.1	*	**
AS_SAU04_C2_S2005	Asia	Saudi Arabia	C2	C2	S2005	C	AM423136.1	*	**
AS_SAU05_C2_S2005	Asia	Saudi Arabia	C2	C0	S2005	C	AM423135.1	*	**
AS_SAU06_C5_S2005	Asia	Saudi Arabia	C5	C5	S2005	C	AM423134.1	*
AS_SAU07_C5_S2005	Asia	Saudi Arabia	C5	C5	S2005	C	AM423133.1	*
AS_SAU08_A3_S2005	Asia	Saudi Arabia	A3	A3	S2005	A	AM423132.1	*
AS_SAU09_A3_S2005	Asia	Saudi Arabia	A3	A3	S2005	A	AM423131.1	*
AS_SAU10_C2_S2005	Asia	Saudi Arabia	C2	C2	S2005	C	AM423130.1	*	**
AS_SAU11_A3_S2005	Asia	Saudi Arabia	A3	C5	S2005	C	AM423129.1	*	**
AS_SAU12_C5_S2005	Asia	Saudi Arabia	C5	C5	S2005	C	AM423128.1	*	**
AS_SAU13_A3_S2005	Asia	Saudi Arabia	A3	A3	S2005	A	AM423127.1	*
NA_ZAME5_N0_S2004	Africa	Zambia	N0	B1	S2004	B	EF175093.1	*
NA_ZAME6_N0_S2004	Africa	Zambia	N0	B1	S2004	B	EF175092.1	*
NA_ZAME7_N0_S2004	Africa	Zambia	N0	B1	S2004	B	EF175091.1	*
NA_ZAME8_N0_S2004	Africa	Zambia	N0	B1	S2004	B	EF175090.1	*
NA_ZAME9_N0_S2004	Africa	Zambia	N0	B1	S2004	B	EF175089.1	*
NA_ZAMI0_N0_S2004	Africa	Zambia	N0	B1	S2004	B	EF175088.1	*
NA_ZAMI1_N0_S2004	Africa	Zambia	N0	B1	S2004	B	EF175087.1	*
NA_ZAMI2_N0_S2004	Africa	Zambia	N0	B1	S2004	B	EF175086.1	*
NA_ZAMI3_N0_S2004	Africa	Zambia	N0	B1	S2004	B	EF175085.1	*
NA_ZAMI4_N0_S2004	Africa	Zambia	N0	B1	S2004	B	EF175084.1	*
NA_ZAMI5_N0_S2004	Africa	Zambia	N0	B1	S2004	B	EF175083.1	*
NA_ZAMI6_N0_S2004	Africa	Zambia	N0	B1	S2004	B	EF175082.1	*
NA_ZAMI7_N0_S2004	Africa	Zambia	N0	B1	S2004	B	EF175081.1	*
NA_ZAMI8_N0_S2004	Africa	Zambia	N0	B1	S2004	B	EF175080.1	*
NA_ZAMI9_N0_S2004	Africa	Zambia	N0	B1	S2004	B	EF175079.1	*
NA_ZAMF0_N0_S2004	Africa	Zambia	N0	B1	S2004	B	EF175078.1	*
NA_ZAMF1_N0_S2004	Africa	Zambia	N0	B1	S2004	B	EF175077.1	*
NA_ZAMF2_N0_S2004	Africa	Zambia	N0	B1	S2004	B	EF175076.1	*
NA_ZAMF3_N0_S2004	Africa	Zambia	N0	B1	S2004	B	EF175075.1	*
NA_ZAMF4_N0_S2004	Africa	Zambia	N0	B1	S2004	B	EF175074.1	*
NA_ZAMF5_N0_S2004	Africa	Zambia	N0	B1	S2004	B	EF175073.1	*
NA_ZAMF6_N0_S2004	Africa	Zambia	N0	B1	S2004	B	EF175072.1	*
NA_ZAMF7_N0_S2004	Africa	Zambia	N0	B1	S2004	B	EF175071.1	*
NA_ZAMF8_N0_S2004	Africa	Zambia	N0	B1	S2004	B	EF175070.1	*
NA_ZAMF9_N0_S2004	Africa	Zambia	N0	B1	S2004	B	EF175069.1	*
NA_ZAMW0_N0_S2004	Africa	Zambia	N0	B1	S2004	B	EF175068.1	*
NA_ZAMW1_N0_S2004	Africa	Zambia	N0	B1	S2004	B	EF175067.1	*
NA_ZAMW2_N0_S2004	Africa	Zambia	N0	B1	S2004	B	EF175066.1	*
NA_ZAMW3_N0_S2004	Africa	Zambia	N0	B1	S2004	B	EF175065.1	*
NA_ZAMW4_N0_S2004	Africa	Zambia	N0	B1	S2004	B	EF175064.1	*
NA_ZAMW5_N0_S2004	Africa	Zambia	N0	B1	S2004	B	EF175063.1	*
NA_ZAM32_N0_S2004	Africa	Zambia	N0	B1	S2004	B	EF175062.1	*
NA_ZAM33_N0_S2004	Africa	Zambia	N0	B1	S2004	B	EF175061.1	*
NA_ZAM34_N0_S2004	Africa	Zambia	N0	B1	S2004	B	EF175060.1	*
NA_ZAM35_N0_S2004	Africa	Zambia	N0	B1	S2004	B	EF175059.1	*
NA_ZAM36_N0_S2004	Africa	Zambia	N0	B1	S2004	B	EF175058.1	*
NA_ZAM37_N0_S2004	Africa	Zambia	N0	B1	S2004	B	EF175057.1	*
NA_ZAM38_N0_S2004	Africa	Zambia	N0	B1	S2004	B	EF175056.1	*
NA_ZAM39_N0_S2004	Africa	Zambia	N0	B1	S2004	B	EF175055.1	*
NA_ZAM40_N0_S2004	Africa	Zambia	N0	B1	S2004	B	EF175054.1	*
NA_ZAM41_N0_S2004	Africa	Zambia	N0	B1	S2004	B	EF175053.1	*
NA_ZAM42_N0_S2004	Africa	Zambia	N0	B1	S2004	B	EF175052.1	*
NA_ZAM43_N0_S2004	Africa	Zambia	N0	B1	S2004	B	EF175051.1	*
NA_ZAM44_N0_S2004	Africa	Zambia	N0	B1	S2004	B	EF175050.1	*
NA_ZAM45_N0_S2004	Africa	Zambia	N0	B1	S2004	B	EF175049.1	*
NA_ZAM46_N0_S2004	Africa	Zambia	N0	B1	S2004	B	EF175048.1	*
NA_ZAM47_N0_S2004	Africa	Zambia	N0	B1	S2004	B	EF175047.1	*
NA_ZAM48_N0_S2004	Africa	Zambia	N0	B1	S2004	B	EF175046.1	*
NA_ZAM49_N0_S2004	Africa	Zambia	N0	B1	S2004	B	EF175045.1	*
NA_ZAM50_N0_S2004	Africa	Zambia	N0	B1	S2004	B	EF175044.1	*
NA_ZAM51_N0_S2004	Africa	Zambia	N0	B1	S2004	B	EF175043.1	*
NA_ZAM52_N0_S2004	Africa	Zambia	N0	B1	S2004	B	EF175042.1	*
NA_ZAM53_N0_S2004	Africa	Zambia	N0	B1	S2004	B	EF175041.1	*
NA_ZAM54_N0_S2004	Africa	Zambia	N0	B1	S2004	B	EF175040.1	*
NA_ZAM55_N0_S2004	Africa	Zambia	N0	B1	S2004	B	EF175039.1	*
NA_ZAM56_N0_S2004	Africa	Zambia	N0	B1	S2004	B	EF175038.1	*
NA_ZAM57_N0_S2004	Africa	Zambia	N0	B1	S2004	B	EF175037.1	*
NA_ZAM58_N0_S2004	Africa	Zambia	N0	B1	S2004	B	EF175036.1	*
NA_ZAM59_N0_S2004	Africa	Zambia	N0	B1	S2004	B	EF175035.1	*
NA_ZAM60_N0_S2004	Africa	Zambia	N0	B1	S2004	B	EF175034.1	*
NA_ZAM61_N0_S2004	Africa	Zambia	N0	B1	S2004	B	EF175033.1	*
NA_ZAM62_N0_S2004	Africa	Zambia	N0	B1	S2004	B	EF175032.1	*
NA_ZAM63_N0_S2004	Africa	Zambia	N0	B1	S2004	B	EF175031.1	*
NA_ZAM64_N0_S2004	Africa	Zambia	N0	B1	S2004	B	EF175030.1	*
NA_ZAM65_N0_S2004	Africa	Zambia	N0	B1	S2004	B	EF175029.1	*
NA_ZAM66_N0_S2004	Africa	Zambia	N0	B1	S2004	B	EF175028.1	*
NA_ZAM67_N0_S2004	Africa	Zambia	N0	B1	S2004	B	EF175027.1	*
NA_ZAM68_N0_S2004	Africa	Zambia	N0	B1	S2004	B	EF175026.1	*
NA_ZAM69_N0_S2004	Africa	Zambia	N0	B1	S2004	B	EF175025.1	*
NA_ZAM70_N0_S2004	Africa	Zambia	N0	B1	S2004	B	EF175024.1	*
NA_ZAM71_N0_S2004	Africa	Zambia	N0	B1	S2004	B	EF175023.1	*
NA_ZAM72_N0_S2004	Africa	Zambia	N0	B1	S2004	B	EF175022.1	*
NA_ZAM73_N0_S2004	Africa	Zambia	N0	B1	S2004	B	EF175021.1	*
NA_ZAM74_N0_S2004	Africa	Zambia	N0	B1	S2004	B	EF175020.1	*
NA_ZAM75_N0_S2004	Africa	Zambia	N0	B1	S2004	B	EF175019.1	*
NA_ZAM76_N0_S2004	Africa	Zambia	N0	B1	S2004	B	EF175018.1	*
NA_ZAM77_N0_S2004	Africa	Zambia	N0	B1	S2004	B	EF175017.1	*
NA_ZAM78_N0_S2004	Africa	Zambia	N0	B1	S2004	B	EF175016.1	*
NA_ZAM79_N0_S2004	Africa	Zambia	N0	B1	S2004	B	EF175015.1	*
NA_ZAM80_N0_S2004	Africa	Zambia	N0	B1	S2004	B	EF175014.1	*
NA_ZAM81_N0_S2004	Africa	Zambia	N0	B1	S2004	B	EF175013.1	*
NA_ZAM82_N0_S2004	Africa	Zambia	N0	B1	S2004	B	EF175012.1	*
NA_ZAM84_N0_S2004	Africa	Zambia	N0	B1	S2004	B	EF175011.1	*
NA_ZAM85_N0_S2004	Africa	Zambia	N0	B1	S2004	B	EF175010.1	*
NA_ZAM86_N0_S2004	Africa	Zambia	N0	B1	S2004	B	EF175009.1	*
NA_ZAM87_N0_S2004	Africa	Zambia	N0	B1	S2004	B	EF175008.1	*
NA_ZAM88_N0_S2004	Africa	Zambia	N0	B1	S2004	B	EF175007.1	*
NA_ZAM89_N0_S2004	Africa	Zambia	N0	B1	S2004	B	EF175006.1	*
NA_ZAM90_N0_S2004	Africa	Zambia	N0	B1	S2004	B	EF175005.1	*
NA_ZAM91_N0_S2004	Africa	Zambia	N0	B1	S2004	B	EF175004.1	*
NA_ZAM92_N0_S2004	Africa	Zambia	N0	B1	S2004	B	EF175003.1	*
NA_ZAM93_N0_S2004	Africa	Zambia	N0	B1	S2004	B	EF175002.1	*
NA_ZAM94_N0_S2004	Africa	Zambia	N0	B1	S2004	B	EF175001.1	*
NA_ZAM95_N0_S2004	Africa	Zambia	N0	B1	S2004	B	EF175000.1	*
NA_ZAM96_N0_S2004	Africa	Zambia	N0	B1	S2004	B	EF174999.1	*
NA_ZAMH0_N0_S2004	Africa	Zambia	N0	B0	S2004	B	EF174998.1	*
NA_ZAMH1_N0_S2004	Africa	Zambia	N0	B0	S2004	B	EF174997.1	*
NA_ZAMH2_N0_S2004	Africa	Zambia	N0	B0	S2004	B	EF174996.1	*
NA_ZAMH3_N0_S2004	Africa	Zambia	N0	B0	S2004	B	EF174995.1	*
NA_ZAMH4_N0_S2004	Africa	Zambia	N0	B0	S2004	B	EF174994.1	*
NA_ZAMH4_N0_S2004	Africa	Zambia	N0	B0	S2004	B	EF174993.1	*
NA_ZAMH5_N0_S2004	Africa	Zambia	N0	B0	S2004	B	EF174992.1	*
NA_ZAMH6_N0_S2004	Africa	Zambia	N0	B0	S2004	B	EF174991.1	*
NA_ZAMH7_N0_S2004	Africa	Zambia	N0	B0	S2004	B	EF174990.1	*
NA_ZAMH8_N0_S2004	Africa	Zambia	N0	B0	S2004	B	EF174989.1	*
NA_ZAMH9_N0_S2004	Africa	Zambia	N0	B0	S2004	B	EF174988.1	*
NA_ZAMT0_N0_S2004	Africa	Zambia	N0	B0	S2004	B	EF174987.1	*
NA_ZAMT1_N0_S2004	Africa	Zambia	N0	B0	S2004	B	EF174986.1	*
NA_ZAMT2_N0_S2004	Africa	Zambia	N0	B0	S2004	B	EF174985.1	*
NA_ZAMT3_N0_S2004	Africa	Zambia	N0	B0	S2004	B	EF174984.1	*
NA_ZAMT4_N0_S2004	Africa	Zambia	N0	B0	S2004	B	EF174983.1	*
NA_ZAMT5_N0_S2004	Africa	Zambia	N0	B0	S2004	B	EF174982.1	*
NA_ZAMT6_N0_S2004	Africa	Zambia	N0	B0	S2004	B	EF174981.1	*
NA_ZAMT7_N0_S2004	Africa	Zambia	N0	B0	S2004	B	EF174980.1	*
NA_ZAMT8_N0_S2004	Africa	Zambia	N0	B0	S2004	B	EF174979.1	*
NA_ZAMT9_N0_S2004	Africa	Zambia	N0	B0	S2004	B	EF174978.1	*
NA_ZAME0_N0_S2004	Africa	Zambia	N0	B0	S2004	B	EF174977.1	*
NA_ZAME1_N0_S2004	Africa	Zambia	N0	B0	S2004	B	EF174976.1	*
NA_ZAME2_N0_S2004	Africa	Zambia	N0	B0	S2004	B	EF174975.1	*
NA_ZAME3_N0_S2004	Africa	Zambia	N0	B0	S2004	B	EF174974.1	*
NA_ZAME4_N0_S2004	Africa	Zambia	N0	B0	S2004	B	EF174973.1	*
AS_CHN22_C3_2009	Asia	China	C3	C0	2009	C	KM582707.1
AS_CHN23_A1_2009	Asia	China	A1	A2	2009	A	KM582706.1
AS_CHN24_A2_2009	Asia	China	A2	A2	2009	A	KM582705.1
AS_CHN25_A2_2009	Asia	China	A2	A2	2009	A	KM582704.1
AS_CHN26_C3_2009	Asia	China	C3	C0	2009	C	KM582703.1
AS_CHN27_A2_2008	Asia	China	A2	A2	2008	A	KM582702.1
AS_CHN28_A2_2008	Asia	China	A2	A2	2008	A	KM582701.1
AS_CHN29_A2_2008	Asia	China	A2	A2	2008	A	KM582700.1
AS_CHN30_A2_2008	Asia	China	A2	A2	2008	A	KM582699.1
AS_CHN31_A3_2008	Asia	China	A3	A2	2008	A	KM582698.1
AS_CHN32_A2_2008	Asia	China	A2	A2	2008	A	KM582696.1
AS_CHN33_A4_2008	Asia	China	A4	A0	2008	A	KM582695.1
AS_CHN34_A2_2008	Asia	China	A2	A2	2008	A	KM582694.1
AS_CHN35_A2_2008	Asia	China	A2	A2	2008	A	KM582693.1
AS_CHN36_A2_2008	Asia	China	A2	A2	2008	A	KM582692.1
AS_CHN37_A1_2008	Asia	China	A1	A2	2008	A	KM582691.1
AS_CHN38_C2_2008	Asia	China	C2	C2	2008	C	KM582690.1
AS_CHN39_C2_2008	Asia	China	C2	C2	2008	C	KM582689.1
AS_CHN40_C3_2008	Asia	China	C3	C3	2008	C	KM582688.1
AS_CHN41_A4_2007	Asia	China	A4	A0	2007	A	KM582687.1
AS_CHN42_C3_2007	Asia	China	C3	C0	2007	C	KM582686.1
AS_CHN43_A3_2007	Asia	China	A3	A3	2007	A	KM582685.1
AS_CHN44_A2_2007	Asia	China	A2	A2	2007	A	KM582684.1
AS_CHN45_A1_2007	Asia	China	A1	A2	2007	A	KM582683.1
AS_CHN46_A3_2007	Asia	China	A3	A3	2007	A	KM582682.1
AS_CHN47_A3_2007	Asia	China	A3	A3	2007	A	KM582681.1
AS_CHN48_A2_2007	Asia	China	A2	A2	2007	A	KM582680.1
EU_RUS01_N0_S2012	Europe	Russia	N0	A2	S2012	A	KJ583230.1	*	**
AF_ZAM01_A5_S2010	Africa	Zambia	A5	A5	S2010	A	JQ422550.1	*	**
AF_ZAM02_A5_S2010	Africa	Zambia	A5	A5	S2010	A	JQ422549.1	*	**
AF_ZAM03_B0_S2010	Africa	Zambia	B0	B0	S2010	B	JQ422548.1	*	**
AF_ZAM04_B0_S2010	Africa	Zambia	B0	B0	S2010	B	JQ422547.1	*	**
AF_ZAM05_A5_S2010	Africa	Zambia	A5	A5	S2010	A	JQ422546.1	*	**
AF_ZAM06_A5_S2010	Africa	Zambia	A5	A5	S2010	A	JQ422545.1	*
AF_ZAM07_A5_S2010	Africa	Zambia	A5	A5	S2010	A	JQ422544.1	*
AF_ZAM08_A5_S2010	Africa	Zambia	A5	A5	S2010	A	JQ422543.1	*
AF_ZAM09_A5_S2010	Africa	Zambia	A5	A5	S2010	A	JQ422542.1	*
AF_ZAM10_B0_S2010	Africa	Zambia	B0	B1	S2010	B	JQ422541.1	*
AF_ZAM11_B0_S2010	Africa	Zambia	B0	B1	S2010	B	JQ422540.1	*
AF_ZAM12_A5_S2010	Africa	Zambia	A5	A5	S2010	A	JQ422539.1	*
AF_ZAM13_B0_S2010	Africa	Zambia	B0	B0	S2010	B	JQ422538.1	*
AF_ZAM14_B0_S2010	Africa	Zambia	B0	B0	S2010	B	JQ422537.1	*
AF_ZAM15_A5_S2010	Africa	Zambia	A5	A5	S2010	A	JQ422536.1	*
AF_ZAM16_A5_S2010	Africa	Zambia	A5	A5	S2010	A	JQ422535.1	*
AF_ZAM17_B0_S2010	Africa	Zambia	B0	B0	S2010	B	JQ422534.1	*
AF_ZAM18_B0_S2010	Africa	Zambia	B0	B0	S2010	B	JQ422533.1	*
AF_ZAM19_B0_S2010	Africa	Zambia	B0	B0	S2010	B	JQ422532.1	*
AF_ZAM20_B0_S2010	Africa	Zambia	B0	B0	S2010	B	JQ422531.1	*
AF_ZAM21_A5_S2010	Africa	Zambia	A5	A5	S2010	A	JQ422530.1	*
AF_ZAM22_A5_S2010	Africa	Zambia	A5	A5	S2010	A	JQ422529.1	*
AF_ZAM23_A5_S2010	Africa	Zambia	A5	A5	S2010	A	JQ422528.1	*
AF_ZAM24_A5_S2010	Africa	Zambia	A5	A5	S2010	A	JQ422527.1	*
AF_ZAM25_B0_S2010	Africa	Zambia	B0	B1	S2010	B	JQ422526.1	*
AF_ZAM26_B0_S2010	Africa	Zambia	B0	B0	S2010	B	JQ422525.1	*
AF_ZAM27_A5_S2010	Africa	Zambia	A5	A5	S2010	A	JQ422524.1	*
AF_ZAM28_A5_S2010	Africa	Zambia	A5	A5	S2010	A	JQ422523.1	*
AF_ZAM29_A5_S2010	Africa	Zambia	A5	A5	S2010	A	JQ422522.1	*
AF_ZAM30_B0_S2010	Africa	Zambia	B0	B0	S2010	B	JQ422521.1	*
AF_ZAM31_B0_S2010	Africa	Zambia	B0	B3	S2010	B	JQ422520.1	*
NA_CUB05_C0_2010	North America	Cuba	C0	C0	2010	C	JF979543.1	*
NA_CUB06_C0_2009	North America	Cuba	C0	C0	2009	C	JF979542.1	*
NA_CUB07_A0_2010	North America	Cuba	A0	A0	2010	A	JF979541.1	*
NA_CUB08_A0_2009	North America	Cuba	A0	A0	2009	A	JF979540.1	*
NA_CUB09_A0_2010	North America	Cuba	A0	A3	2010	A	JF979539.1	*
NA_CUB10_B0_2010	North America	Cuba	B0	B0	2010	B	JF979538.1	*
NA_CUB11_E0_2009	North America	Cuba	E0	E0	2009	E	JF979537.1	*
NA_CUB12_A0_2011	North America	Cuba	A0	A0	2011	A	JF979536.1	*
NA_CUB13_A5_2010	North America	Cuba	A5	A5	2010	A	JF979535.1	*
NA_CUB14_B0_2010	North America	Cuba	B0	B1	2010	B	JF979534.1	*
NA_CUB15_B0_2011	North America	Cuba	B0	B0	2011	B	JF979533.1	*
NA_CUB16_A5_2009	North America	Cuba	A5	A5	2009	A	JF979532.1	*
NA_CUB17_B0_2009	North America	Cuba	B0	B1	2009	B	JF979531.1	*
NA_CUB18_B0_2009	North America	Cuba	B0	B0	2009	B	JF979530.1	*
AF_SAF28_A5_S1999	Africa	South Africa	A5	A5	S1999	A	AF387369.1	*	**
AF_SAF29_A5_S1999	Africa	South Africa	A5	A5	S1999	A	AF387368.1	*	**
AF_SAF30_B3_S1999	Africa	South Africa	B3	B0	S1999	B	AF387367.1	*	**
SA_BRA08_C0_S1994	South America	Brazil	C0	C0	S1994	C	EU116427.1
SA_BRA09_C0_S1994	South America	Brazil	C0	C0	S1994	C	EU116426.1
SA_BRA10_B0_S1994	South America	Brazil	B0	B1	S1994	B	EU116425.1
SA_BRA11_C0_S1994	South America	Brazil	C0	C0	S1994	C	EU116424.1
SA_BRA12_A0_S1994	South America	Brazil	A0	A0	S1994	A	EU116423.1
SA_BRA13_C0_S1994	South America	Brazil	C0	C0	S1994	C	EU116422.1
SA_BRA14_C0_S1994	South America	Brazil	C0	C0	S1994	C	EU116421.1
SA_BRA15_A0_S1994	South America	Brazil	A0	A2	S1994	A	EU116420.1
SA_BRA16_A0_S1994	South America	Brazil	A0	A5	S1994	A	EU116419.1
SA_BRA17_A0_S1994	South America	Brazil	A0	A0	S1994	A	EU116418.1
SA_BRA18_C0_S1994	South America	Brazil	C0	C0	S1994	C	EU116417.1
SA_BRA19_A0_S1994	South America	Brazil	A0	A0	S1994	A	EU116416.1
SA_BRA20_C0_S1994	South America	Brazil	C0	C0	S1994	C	EU116415.1
SA_BRA21_C0_S1994	South America	Brazil	C0	C0	S1994	C	EU116414.1
SA_BRA22_C0_S1994	South America	Brazil	C0	C0	S1994	C	EU116413.1
SA_BRA23_A0_S1994	South America	Brazil	A0	A0	S1994	A	EU116412.1
SA_BRA24_A0_S1994	South America	Brazil	A0	A0	S1994	A	EU116411.1
SA_BRA25_C0_S1994	South America	Brazil	C0	C0	S1994	C	EU116410.1
SA_BRA26_A0_S1994	South America	Brazil	A0	A2	S1994	A	EU116409.1
SA_BRA27_C0_S1994	South America	Brazil	C0	C0	S1994	C	EU116408.1
SA_BRA28_A0_S1994	South America	Brazil	A0	A2	S1994	A	EU116407.1
SA_BRA29_C0_S1994	South America	Brazil	C0	C0	S1994	C	EU116406.1
SA_BRA30_C0_S1994	South America	Brazil	C0	C0	S1994	C	EU116405.1
SA_BRA31_A0_S1994	South America	Brazil	A0	A0	S1994	A	EU116404.1
SA_BRA32_A0_S1994	South America	Brazil	A0	A2	S1994	A	EU116403.1
SA_BRA33_A0_S1994	South America	Brazil	A0	A2	S1994	A	EU116402.1
SA_BRA34_A0_S1994	South America	Brazil	A0	A3	S1994	A	EU116401.1
SA_BRA35_A0_S1994	South America	Brazil	A0	A2	S1994	A	EU116400.1
SA_BRA36_A0_S1994	South America	Brazil	A0	A0	S1994	A	EU116399.1
SA_BRA37_C0_S1994	South America	Brazil	C0	C3	S1994	C	EU116398.1
SA_BRA38_A0_S1994	South America	Brazil	A0	A3	S1994	A	EU116397.1
SA_BRA39_A0_S1994	South America	Brazil	A0	A0	S1994	A	EU116396.1
SA_BRA40_A0_S1994	South America	Brazil	A0	A0	S1994	A	EU116395.1
SA_BRA41_A0_S1994	South America	Brazil	A0	A0	S1994	A	EU116394.1
SA_BRA42_A0_S1994	South America	Brazil	A0	C0	S1994	C	EU116393.1
SA_BRA43_A0_S1994	South America	Brazil	A0	C5	S1994	C	EU116392.1
SA_BRA44_C0_S1994	South America	Brazil	C0	C0	S1994	C	EU116391.1
SA_BRA45_C0_S1994	South America	Brazil	C0	C0	S1994	C	EU116390.1
SA_BRA46_A0_S1994	South America	Brazil	A0	A0	S1994	A	EU116389.1
SA_BRA47_A0_S1994	South America	Brazil	A0	A0	S1994	A	EU116388.1
SA_BRA48_A0_S1994	South America	Brazil	A0	A0	S1994	A	EU116387.1
SA_BRA49_C0_S1994	South America	Brazil	C0	C3	S1994	C	EU116386.1
SA_BRA50_C0_S1994	South America	Brazil	C0	C0	S1994	C	EU116385.1
SA_BRA51_C0_S1994	South America	Brazil	C0	C0	S1994	C	EU116384.1
EU_ITA01_A0_S2003	Europe	Italy	A0	A0	S2003	A	DQ119836.1	*
EU_ITA02_A0_S2003	Europe	Italy	A0	A3	S2003	A	DQ119835.1	*
EU_ITA03_A0_S2003	Europe	Italy	A0	A0	S2003	A	DQ119834.1	*
EU_ITA04_A0_S2003	Europe	Italy	A0	A0	S2003	A	DQ119833.1	*
EU_ITA05_A0_S2003	Europe	Italy	A0	A0	S2003	A	DQ119832.1	*
EU_ITA06_A0_S2003	Europe	Italy	A0	A0	S2003	A	DQ119831.1	*
EU_ITA07_A0_S2003	Europe	Italy	A0	A0	S2003	A	DQ119830.1	*
EU_ITA08_A0_S2003	Europe	Italy	A0	A0	S2003	A	DQ119829.1	*
AF_SAF32_B2_S1999	Africa	South Africa	B2	B3	S1999	B	AF387374.1	*
AF_SAF33_B2_S1999	Africa	South Africa	B2	B3	S1999	B	AF387371.1	*
EU_ITA09_C0_S2003	Europe	Italy	C0	C0	S2003	C	DQ194378.1	*
EU_ITA10_C0_S2003	Europe	Italy	C0	C0	S2003	C	DQ194377.1	*
EU_ITA11_C0_S2003	Europe	Italy	C0	C0	S2003	C	DQ194376.1	*
EU_ITA12_C0_S2003	Europe	Italy	C0	C0	S2003	C	DQ194375.1	*
EU_ITA13_C0_S2003	Europe	Italy	C0	C0	S2003	C	DQ194374.1	*
EU_ITA14_C0_S2003	Europe	Italy	C0	C0	S2003	C	DQ194373.1	*
EU_ITA15_C0_S2003	Europe	Italy	C0	C0	S2003	C	DQ194372.1	*
EU_ITA16_C0_S2003	Europe	Italy	C0	C0	S2003	C	DQ194371.1	*
AF_SAF35_B2_S1999	Africa	South Africa	B2	B2	S1999	B	AF387376.1	*
AF_SAF36_B2_S1999	Africa	South Africa	B2	B2	S1999	B	AF387373.1	*
AF_SAF37_B2_S1999	Africa	South Africa	B2	B3	S1999	B	AF387375.1	*
AF_SAF38_B2_S1999	Africa	South Africa	B2	B3	S1999	B	AF387372.1	*
AF_SAF39_B2_S1999	Africa	South Africa	B2	B2	S1999	B	AF387370.1	*
AF_SAF40_A5_S1999	Africa	South Africa	A5	A5	S1999	A	AF387378.1	*
AS_SAU14_C2_2004	Asia	Saudi Arabia	C2	C2	2004	C	FN908844.1
AS_SAU15_C2_2004	Asia	Saudi Arabia	C2	C2	2004	C	FN908843.1
AS_SAU16_C2_2004	Asia	Saudi Arabia	C2	C2	2004	C	FN908842.1
AS_SAU17_C2_2004	Asia	Saudi Arabia	C2	C2	2004	C	FN908841.1
AS_SAU18_C2_2004	Asia	Saudi Arabia	C2	A2	2004	A	FN908840.1
AS_SAU19_C2_2004	Asia	Saudi Arabia	C2	A1	2004	A	FN908839.1
AS_SAU20_C2_2004	Asia	Saudi Arabia	C2	C2	2004	C	FN908838.1
AS_SAU21_C2_2004	Asia	Saudi Arabia	C2	C2	2004	C	FN908837.1
AS_SAU22_C2_2004	Asia	Saudi Arabia	C2	C2	2004	C	FN908836.1
AS_SAU23_C2_2004	Asia	Saudi Arabia	C2	C2	2004	C	FN908835.1
AS_SAU24_C2_2004	Asia	Saudi Arabia	C2	C2	2004	C	FN908834.1
AS_SAU25_C2_2004	Asia	Saudi Arabia	C2	C2	2004	C	FN908833.1
AS_SAU26_C2_2004	Asia	Saudi Arabia	C2	C2	2004	C	FN908832.1
AS_SAU27_C2_2004	Asia	Saudi Arabia	C2	C2	2004	C	FN908831.1
AS_SAU28_C2_2004	Asia	Saudi Arabia	C2	C2	2004	C	FN908830.1
AS_SAU29_C2_2004	Asia	Saudi Arabia	C2	C2	2004	C	FN908829.1
AS_SAU30_C2_2004	Asia	Saudi Arabia	C2	C2	2004	C	FN908828.1
AS_SAU31_C2_2004	Asia	Saudi Arabia	C2	C2	2004	C	FN908827.1
AS_SAU32_C2_2004	Asia	Saudi Arabia	C2	C2	2004	C	FN908826.1
AS_SAU33_C2_2004	Asia	Saudi Arabia	C2	C2	2004	C	FN908825.1
AS_SAU34_C2_2004	Asia	Saudi Arabia	C2	C2	2004	C	FN908824.1
AS_SAU35_A1_2004	Asia	Saudi Arabia	A1	A1	2004	A	FN908823.1
EU_FRA60_N0_1998	Europe	France	N0	C0	1998	C	AF042370.1	*	**
SA_BRA52_E0_1997	South America	Brazil	E0	E0	1997	E	AF220293.1	*	**
SA_BRA53_E0_1997	South America	Brazil	E0	E0	1997	E	AF220292.1	*	**
AF_GAM01_B0_1988	Africa	Gambia	B0	B0	1988	B	AF130306.1	*	**
EU_SPA01_A0_1996	Europe	Spain	A0	A0	1996	A	AF130305.1	*	**
EU_UNK01_C0_1996	Europe	UK	C0	C0	1996	C	AF130304.1	*	**
EU_UNK02_A0_1996	Europe	UK	A0	A0	1996	A	AF130303.1	*	**
EU_UNK03_C0_1996	Europe	UK	C0	C0	1996	C	AF130302.1	*	**
EU_UNK04_B0_1996	Europe	UK	B0	B1	1996	B	AF130301.1	*	**
EU_UNK05_C0_1996	Europe	UK	C0	C0	1996	C	AF130300.1	*	**
EU_UNK06_A0_1996	Europe	UK	A0	A0	1996	A	AF130299.1	*	**
EU_UNK07_C0_1996	Europe	UK	C0	C0	1996	C	AF130298.1	*	**
EU_UNK08_A0_1996	Europe	UK	A0	A2	1996	A	AF130297.1	*	**
EU_UNK09_A0_1996	Europe	UK	A0	A0	1996	A	AF130296.1	*	**
EU_UNK10_A0_1996	Europe	UK	A0	A0	1996	A	AF130295.1	*	**
AF_UGA16_C0_1995	Africa	Uganda	C0	C0	1995	C	AF130294.1	*	**
AF_UGA17_B0_1995	Africa	Uganda	B0	B3	1995	B	AF130293.1	*	**
AF_UGA18_B0_1995	Africa	Uganda	B0	B3	1995	B	AF130292.1	*	**
AF_UGA19_B0_1995	Africa	Uganda	B0	B0	1995	B	AF130291.1	*
AF_UGA20_B0_1995	Africa	Uganda	B0	B0	1995	B	AF130290.1	*	**
AF_UGA21_A0_1995	Africa	Uganda	A0	A5	1995	A	AF130289.1	*	**
AF_UGA22_A0_1995	Africa	Uganda	A0	A1	1995	A	AF130288.1	*	**
EU_SWE01_A0_1997	Europe	Sweden	A0	A3	1997	A	AF130287.1	*
EU_ITA17_C0_1995	Europe	Italy	C0	C0	1995	C	AF130286.1	*	**
EU_ITA18_A0_1995	Europe	Italy	A0	A2	1995	A	AF130285.1	*
EU_ITA19_A0_1995	Europe	Italy	A0	A5	1995	A	AF130284.1	*	**
EU_ITA20_A0_1995	Europe	Italy	A0	A2	1995	A	AF130283.1	*	**
EU_ITA21_A0_1995	Europe	Italy	A0	A5	1995	A	AF130282.1	*	**
EU_ITA22_C0_1993	Europe	Italy	C0	C0	1993	C	AF130281.1	*
EU_ITA23_A3_1998	Europe	Italy	A3	A3	1998	A	AF130280.1	*
EU_ITA24_A3_1998	Europe	Italy	A3	A3	1998	A	AF130279.1	*
EU_ITA25_C0_1997	Europe	Italy	C0	C0	1997	C	AF130278.1	*
EU_ITA26_C0_1993	Europe	Italy	C0	C0	1993	C	AF130277.1	*
EU_ITA27_C0_1995	Europe	Italy	C0	C0	1995	C	AF130276.1	*
EU_ITA28_A2_1994	Europe	Italy	A2	A2	1994	A	AF130275.1	*
EU_ITA29_C0_1997	Europe	Italy	C0	C3	1997	C	AF130274.1	*	**
EU_ICE01_C0_1989	Europe	Iceland	C0	C0	1989	C	AF130273.1	*	**
EU_ICE02_A0_1991	Europe	Iceland	A0	A3	1991	A	AF130272.1	*	**
EU_ITA30_C0_1996	Europe	Italy	C0	C0	1996	C	AF130271.1	*	**
EU_ITA31_C0_1995	Europe	Italy	C0	C0	1995	C	AF130270.1	*	**
EU_ITA32_A0_1988	Europe	Italy	A0	A3	1988	A	AF130269.1	*	**
EU_GRE01_C0_1994	Europe	Greece	C0	C0	1994	C	AF130268.1	*	**
EU_GRE02_C0_1994	Europe	Greece	C0	C0	1994	C	AF130267.1	*	**
AF_GAM02_B0_1995	Africa	Gambia	B0	B0	1995	B	AF130266.1	*	**
AF_GAM03_B0_1995	Africa	Gambia	B0	B0	1995	B	AF130265.1	*	**
AF_GAM04_B0_1994	Africa	Gambia	B0	B0	1994	B	AF130264.1	*
AF_GAM05_B0_1988	Africa	Gambia	B0	B0	1988	B	AF130263.1	*	**
AF_GAM06_B0_1988	Africa	Gambia	B0	B0	1988	B	AF130262.1	*	**
AF_GAM07_B0_1995	Africa	Gambia	B0	B0	1995	B	AF130261.1	*	**
AF_GAM08_B0_1992	Africa	Gambia	B0	B0	1992	B	AF130260.1	*	**
AF_GAM09_B0_1994	Africa	Gambia	B0	B0	1994	B	AF130259.1	*
AF_ZIM68_N0_1996	Africa	Zimbabwe	N0	A5	1996	A	AF152367.1
AF_ZIM69_N0_1996	Africa	Zimbabwe	N0	A5	1996	A	AF152366.1
EU_RUS02_A0_S2000	Europe	Russia	A0	A3	S2000	A	AY204662.2	*	**
EU_RUS03_A0_S2000	Europe	Russia	A0	A0	S2000	A	AY204670.1	*	**
EU_RUS04_C0_S2000	Europe	Russia	C0	C0	S2000	C	AY204669.1	*	**
EU_RUS05_A0_S2000	Europe	Russia	A0	A2	S2000	A	AY204668.1	*	**
EU_RUS06_A0_S2000	Europe	Russia	A0	A0	S2000	A	AY204667.1	*	**
EU_RUS07_C0_S2000	Europe	Russia	C0	C0	S2000	C	AY204666.1	*	**
EU_RUS08_A0_S2000	Europe	Russia	A0	A0	S2000	A	AY204665.1	*	**
EU_RUS09_A0_S2000	Europe	Russia	A0	A2	S2000	A	AY204664.1	*	**
EU_RUS10_A0_S2000	Europe	Russia	A0	A0	S2000	A	AY204663.1	*	**
EU_RUS11_C0_S2000	Europe	Russia	C0	C0	S2000	C	AY204661.1	*	**
EU_RUS12_A0_S2000	Europe	Russia	A0	A0	S2000	A	AY204660.1	*	**
EU_UKR01_C0_S2000	Europe	Ukrania	C0	C0	S2000	C	AY204659.1	*	**
EU_FRA62_A0_S2000	Europe	France	A0	A3	S2000	A	AY204658.1	*	**
EU_UKR02_A0_S2000	Europe	Ukrania	A0	A0	S2000	A	AY204657.1	*	**
EU_FRA63_A0_S2000	Europe	France	A0	A0	S2000	A	AY204656.1	*	**
EU_RUS13_A0_S2000	Europe	Russia	A0	A0	S2000	A	AY204655.1	*	**
EU_RUS14_A0_S2000	Europe	Russia	A0	A0	S2000	A	AY204654.1	*	**
EU_RUS15_A0_S2000	Europe	Russia	A0	A0	S2000	A	AY204653.1	*	**
EU_RUS16_A0_S2000	Europe	Russia	A0	A2	S2000	A	AY204652.1	*	**
EU_RUS17_A0_S2000	Europe	Russia	A0	A2	S2000	A	AY204651.1	*	**
EU_RUS18_A0_S2000	Europe	Russia	A0	A2	S2000	A	AY204650.1	*	**
EU_RUS19_C0_S2000	Europe	Russia	C0	C2	S2000	C	AY204649.1	*	**
EU_RUS20_A0_S2000	Europe	Russia	A0	A3	S2000	A	AY204648.1	*	**
EU_RUS21_A0_S2000	Europe	Russia	A0	A0	S2000	A	AY204647.1	*	**
EU_RUS22_A0_S2000	Europe	Russia	A0	A0	S2000	A	AY204646.1	*	**
EU_RUS23_A0_S2000	Europe	Russia	A0	A0	S2000	A	AY204645.1	*	**
EU_RUS24_A0_S2000	Europe	Russia	A0	A0	S2000	A	AY204644.1	*	**
EU_RUS25_A0_S2000	Europe	Russia	A0	A0	S2000	A	AY204643.1	*	**
EU_RUS26_C0_S2000	Europe	Russia	C0	C0	S2000	C	AY204642.1	*	**
EU_UKR03_A0_S2000	Europe	Ukrania	A0	A0	S2000	A	AY204641.1	*	**
AS_IRA01_C0_2009	Asia	Iran	C0	C0	2009	C	HQ395619.1
AS_IRA02_C0_2009	Asia	Iran	C0	C0	2009	C	HQ395618.1
AS_IRA03_A0_2009	Asia	Iran	A0	A0	2009	A	HQ395617.1
AS_IRA04_A0_2009	Asia	Iran	A0	A2	2009	A	HQ395616.1
AS_IRA05_A0_2009	Asia	Iran	A0	A0	2009	A	HQ395615.1
AS_IRA06_A0_2009	Asia	Iran	A0	A5	2009	A	HQ395614.1
AS_IRA07_A0_2009	Asia	Iran	A0	A5	2009	A	HQ395613.1
AS_IRA08_A0_2009	Asia	Iran	A0	C0	2009	C	HQ395612.1
AS_IRA09_A0_2009	Asia	Iran	A0	A5	2009	A	HQ395611.1
AS_IRA10_A0_2009	Asia	Iran	A0	A0	2009	A	HQ395629.1
AS_IRA11_A0_2009	Asia	Iran	A0	C0	2009	C	HQ395628.1
AS_IRA12_A0_2009	Asia	Iran	A0	C0	2009	C	HQ395627.1
AS_IRA13_A0_2009	Asia	Iran	A0	C0	2009	C	HQ395626.1
AS_IRA14_A0_2009	Asia	Iran	A0	C0	2009	C	HQ395625.1
AS_IRA15_C0_2009	Asia	Iran	C0	C0	2009	C	HQ395624.1
AS_IRA16_A0_2009	Asia	Iran	A0	A2	2009	A	HQ395623.1
AS_IRA17_C0_2009	Asia	Iran	C0	C0	2009	C	HQ395622.1
AS_IRA18_C0_2009	Asia	Iran	C0	C0	2009	C	HQ395621.1
AS_IRA19_C0_2009	Asia	Iran	C0	C0	2009	C	HQ395620.1
AF_MAL01_N0_S1999	Africa	Malawi	N0	A5	S1999	A	AF398131.1
AF_UGA23_A5_2001	Africa	Uganda	A5	A5	2001	A	AY953903.1	*
AF_UGA24_N0_2001	Africa	Uganda	N0	B0	2001	B	AY953902.1	*
AF_UGA25_A5_2001	Africa	Uganda	A5	A5	2001	A	AY953901.1	*
AF_UGA26_A5_2001	Africa	Uganda	A5	A5	2001	A	AY953900.1	*
AF_UGA27_C0_2001	Africa	Uganda	C0	C0	2001	C	AY953899.1	*
AF_UGA28_A5_2001	Africa	Uganda	A5	A5	2001	A	AY953898.1	*
AF_UGA29_A5_2001	Africa	Uganda	A5	A5	2001	A	AY953897.1	*
AF_UGA30_B1_2001	Africa	Uganda	B1	B1	2001	B	AY953896.1	*
AF_UGA31_A5_2001	Africa	Uganda	A5	A5	2001	A	AY953895.1	*
AF_UGA32_A5_2001	Africa	Uganda	A5	A5	2001	A	AY953894.1	*
AF_UGA33_B1_2001	Africa	Uganda	B1	B0	2001	B	AY953893.1	*
AF_UGA34_B1_2001	Africa	Uganda	B1	B0	2001	B	AY953892.1	*
AF_UGA35_A5_2001	Africa	Uganda	A5	A5	2001	A	AY953891.1	*
AF_UGA36_C0_2001	Africa	Uganda	C0	C0	2001	C	AY953890.1	*
AF_UGA37_A5_2001	Africa	Uganda	A5	A5	2001	A	AY953889.1	*
AF_UGA38_A5_2001	Africa	Uganda	A5	B0	2001	B	AY953888.1	*
AF_UGA39_B1_2001	Africa	Uganda	B1	B1	2001	B	AY953887.1	*
AF_UGA40_B1_2001	Africa	Uganda	B1	B1	2001	B	AY953886.1	*
AF_UGA41_B2_2001	Africa	Uganda	B2	B3	2001	B	AY953885.1	*
AF_UGA42_A5_2001	Africa	Uganda	A5	A5	2001	A	AY953884.1	*
AF_UGA43_A5_2001	Africa	Uganda	A5	A5	2001	A	AY953883.1	*
AF_UGA44_F0_2001	Africa	Uganda	F0	F0	2001	F	AY953882.1	*
AF_UGA45_B1_2001	Africa	Uganda	B1	B0	2001	B	AY953881.1	*
AF_UGA46_A5_2001	Africa	Uganda	A5	A5	2001	A	AY953880.1	*
AF_UGA47_B1_2001	Africa	Uganda	B1	B0	2001	B	AY953879.1	*
AF_UGA48_A5_2001	Africa	Uganda	A5	A5	2001	A	AY953878.1	*
AF_UGA49_B2_2001	Africa	Uganda	B2	B0	2001	B	AY953877.1	*
AF_UGA50_A5_2001	Africa	Uganda	A5	A5	2001	A	AY953876.1	*
AF_UGA51_B1_2001	Africa	Uganda	B1	B1	2001	B	AY953875.1	*
AF_UGA52_A5_2001	Africa	Uganda	A5	A5	2001	A	AY953874.1	*
AF_UGA53_B2_2001	Africa	Uganda	B2	B3	2001	B	AY953873.1	*
AF_UGA54_A5_2001	Africa	Uganda	A5	A5	2001	A	AY953872.1	*
AF_UGA55_A5_2001	Africa	Uganda	A5	A5	2001	A	AY953871.1	*
NA_CUB19_C0_2006	North America	Cuba	C0	C0	2006	C	FJ986144.1	*
NA_CUB20_C0_2006	North America	Cuba	C0	C0	2006	C	FJ986143.1	*
NA_CUB21_A0_2006	North America	Cuba	A0	C0	2006	C	FJ986142.1	*
NA_CUB22_C0_2006	North America	Cuba	C0	C0	2006	C	FJ986141.1	*
NA_CUB23_C0_2006	North America	Cuba	C0	C0	2006	C	FJ986140.1	*
NA_CUB24_C0_2009	North America	Cuba	C0	C0	2009	C	FJ986139.1	*
NA_CUB25_C0_2007	North America	Cuba	C0	C3	2007	C	FJ986138.1	*
NA_CUB26_E0_2007	North America	Cuba	E0	E0	2007	E	FJ986137.1	*
NA_CUB27_E0_2006	North America	Cuba	E0	E0	2006	E	FJ986136.1	*
NA_CUB28_E0_2007	North America	Cuba	E0	E0	2007	E	FJ986135.1	*
NA_CUB29_B0_2007	North America	Cuba	B0	B0	2007	B	FJ986134.1	*
NA_CUB30_B0_2005	North America	Cuba	B0	B0	2005	B	FJ986133.1	*
NA_CUB31_B0_2006	North America	Cuba	B0	B0	2006	B	FJ986132.1	*
NA_CUB32_B0_2006	North America	Cuba	B0	B0	2006	B	FJ986131.1	*
NA_CUB33_B0_2006	North America	Cuba	B0	B0	2006	B	FJ986130.1	*
NA_CUB34_B0_2006	North America	Cuba	B0	B0	2006	B	FJ986129.1	*
NA_CUB35_B0_2006	North America	Cuba	B0	B0	2006	B	FJ986128.1	*
NA_CUB36_B0_2007	North America	Cuba	B0	B0	2007	B	FJ986127.1	*
NA_CUB37_B0_2006	North America	Cuba	B0	B0	2006	B	FJ986126.1	*
NA_CUB38_B0_2007	North America	Cuba	B0	B0	2007	B	FJ986125.1	*
NA_CUB39_B0_2006	North America	Cuba	B0	B0	2006	B	FJ986124.1	*
NA_CUB40_B0_2005	North America	Cuba	B0	B0	2005	B	FJ986123.1	*
NA_CUB41_A0_2006	North America	Cuba	A0	A3	2006	A	FJ986122.1	*
NA_CUB42_A0_2007	North America	Cuba	A0	A2	2007	A	FJ986121.1	*
NA_CUB43_A0_2006	North America	Cuba	A0	A0	2006	A	FJ986120.1	*
NA_CUB44_A0_2007	North America	Cuba	A0	A2	2007	A	FJ986119.1	*
NA_CUB45_A5_2006	North America	Cuba	A5	A5	2006	A	FJ986118.1	*
NA_CUB46_A5_2005	North America	Cuba	A5	A5	2005	A	FJ986117.1	*
NA_CUB47_A5_2006	North America	Cuba	A5	A5	2006	A	FJ986116.1	*
NA_CUB48_A0_2006	North America	Cuba	A0	A0	2006	A	FJ986115.1	*
NA_CUB49_A5_2007	North America	Cuba	A5	A5	2007	A	FJ986114.1	*
NA_CUB50_A5_2006	North America	Cuba	A5	A5	2006	A	FJ986113.1	*
AS_IRA20_C0_2001	Asia	Iran	C0	C0	2001	C	JN242284.1
AS_IRA21_C0_2005	Asia	Iran	C0	C0	2005	C	JN242283.1
AS_IRA22_C0_2009	Asia	Iran	C0	C0	2009	C	JN242282.1
AS_IRA23_C0_2000	Asia	Iran	C0	C0	2000	C	JN242281.1
AS_IRA24_C0_2002	Asia	Iran	C0	C0	2002	C	JN242280.1
AS_IRA25_C0_2000	Asia	Iran	C0	C0	2000	C	JN242279.1
AS_IRA26_C0_2007	Asia	Iran	C0	C0	2007	C	JN242278.1
AS_IRA27_C0_2006	Asia	Iran	C0	C0	2006	C	JN242277.1
AS_IRA28_C0_2007	Asia	Iran	C0	C3	2007	C	JN242276.1
AS_IRA29_C0_2007	Asia	Iran	C0	C2	2007	C	JN242275.1
AS_IRA30_A0_2006	Asia	Iran	A0	A2	2006	A	JN242274.1
AS_IRA31_C0_2008	Asia	Iran	C0	C0	2008	C	JN242273.1
AS_IRA32_C0_2007	Asia	Iran	C0	C0	2007	C	JN242272.1
AS_IRA33_C0_2006	Asia	Iran	C0	C0	2006	C	JN242271.1
AS_IRA34_C0_2007	Asia	Iran	C0	C0	2007	C	JN242270.1
AS_IRA35_C0_2008	Asia	Iran	C0	C3	2008	C	JN242269.1
AS_IRA36_C0_2007	Asia	Iran	C0	C0	2007	C	JN242268.1
AS_IRA37_C0_2008	Asia	Iran	C0	C0	2008	C	JN242267.1
AS_IRA38_C0_2007	Asia	Iran	C0	C0	2007	C	JN242266.1
AS_IRA39_C0_2008	Asia	Iran	C0	C0	2008	C	JN242265.1
AS_IRA40_C0_2008	Asia	Iran	C0	C0	2008	C	JN242264.1
AS_IRA41_A0_2007	Asia	Iran	A0	A2	2007	A	JN242263.1
AS_IRA42_C0_2007	Asia	Iran	C0	C0	2007	C	JN242262.1
AS_IRA43_C0_2000	Asia	Iran	C0	C0	2000	C	JN242261.1
AS_IRA44_C0_2001	Asia	Iran	C0	C0	2001	C	JN242260.1
AS_IRA45_C0_2006	Asia	Iran	C0	C0	2006	C	JN242259.1
AS_IRA46_C0_2006	Asia	Iran	C0	C0	2006	C	JN242258.1
AS_IRA47_C0_2004	Asia	Iran	C0	C0	2004	C	JN242257.1
AS_IRA48_C0_2009	Asia	Iran	C0	C0	2009	C	JN242256.1
AS_IRA49_C0_2004	Asia	Iran	C0	C0	2004	C	JN242255.1
AS_IRA50_C0_2004	Asia	Iran	C0	C0	2004	C	JN242254.1
AS_IRA51_C0_2008	Asia	Iran	C0	C0	2008	C	JN242253.1
AS_IRA52_C0_2007	Asia	Iran	C0	C0	2007	C	JN242252.1
NA_CUB97_N0_S2002	North America	Cuba	N0	A3	S2002	A	AY623790.1	*
NA_CUB98_N0_S2002	North America	Cuba	N0	B0	S2002	B	AY623789.1	*
NA_CUB99_N0_S2002	North America	Cuba	N0	A3	S2002	A	AY623788.1	*	**
NA_CUBH0_N0_S2002	North America	Cuba	N0	A3	S2002	A	AY623787.1	*	**
NA_CUBH1_N0_S2002	North America	Cuba	N0	A3	S2002	A	AY623786.1	*	**
NA_CUBH2_N0_S2002	North America	Cuba	N0	A3	S2002	A	AY623785.1	*	**
NA_CUBH3_N0_S2002	North America	Cuba	N0	B0	S2002	B	AY623784.1	*	**
NA_CUBH4_N0_S2002	North America	Cuba	N0	A3	S2002	A	AY623783.1	*
NA_CUBH6_N0_S2002	North America	Cuba	N0	B0	S2002	B	AY623781.1	*	**
NA_CUBH7_N0_S2002	North America	Cuba	N0	A2	S2002	A	AY623780.1	*	**
NA_CUBH8_N0_S2002	North America	Cuba	N0	A3	S2002	A	AY623779.1	*	**
NA_CUBH9_N0_S2002	North America	Cuba	N0	A5	S2002	A	AY623778.1	*	**
NA_CUBT0_N0_S2002	North America	Cuba	N0	C3	S2002	C	AY623777.1	*	**
NA_CUBT1_N0_S2002	North America	Cuba	N0	A3	S2002	A	AY623776.1	*	**
NA_CUBT2_N0_S2002	North America	Cuba	N0	B0	S2002	B	AY623775.1	*	**
NA_CUBT3_N0_S2002	North America	Cuba	N0	A5	S2002	A	AY623774.1	*	**
NA_CUBT4_N0_S2002	North America	Cuba	N0	A3	S2002	A	AY623773.1	*	**
NA_CUBT5_N0_S2002	North America	Cuba	N0	A3	S2002	A	AY623772.1	*	**
NA_CUBT6_N0_S2002	North America	Cuba	N0	A3	S2002	A	AY623771.1	*
NA_CUBT7_N0_S2002	North America	Cuba	N0	B1	S2002	B	AY623770.1	*	**
NA_CUBT8_N0_S2002	North America	Cuba	N0	A3	S2002	A	AY623769.1	*	**
NA_CUBT9_N0_S2002	North America	Cuba	N0	A3	S2002	A	AY623768.1	*	**
SA_BRA54_B0_S1997	South America	Brazil	B0	B0	S1997	B	AY378009.1
SA_BRA55_B1_S1999	South America	Brazil	B1	B1	S1999	B	AY378008.1
SA_BRA57_A6_S2000	South America	Brazil	NA	A2	S2000	A	AY378005.1
SA_BRA58_A5_S1997	South America	Brazil	A5	A5	S1997	A	AY378004.1
SA_BRA59_C3_S1999	South America	Brazil	C3	C3	S1999	C	AY378003.1
SA_BRA60_B1_S1999	South America	Brazil	B1	B1	S1999	B	AY378002.1
SA_BRA61_C3_S1998	South America	Brazil	C3	C0	S1998	C	AY378001.1
SA_BRA62_C3_S1998	South America	Brazil	C3	C3	S1998	C	AY378000.1
SA_BRA63_A1_S1998	South America	Brazil	A1	A2	S1998	A	AY377999.1
SA_BRA64_C3_S1998	South America	Brazil	C3	C0	S1998	C	AY377998.1
SA_BRA65_A0_S1999	South America	Brazil	A0	A2	S1999	A	AY377997.1
SA_BRA68_A5_S1999	South America	Brazil	A5	A5	S1999	A	AY377993.1
SA_BRA69_A0_S1997	South America	Brazil	A0	A3	S1997	A	AY377992.1
EU_HUN03_A2_1998	Europe	Hungary	A2	A0	1998	A	KF829947.1
EU_HUN04_A2_1998	Europe	Hungary	A2	A2	1998	A	KF829946.1
EU_HUN05_A2_2001	Europe	Hungary	A2	A3	2001	A	KF829945.1
EU_HUN06_A1_1998	Europe	Hungary	A1	A2	1998	A	KF829944.1
EU_HUN07_A1_1993	Europe	Hungary	A1	A2	1993	A	KF829943.1
EU_HUN08_A1_1996	Europe	Hungary	A1	A2	1996	A	KF829942.1
EU_HUN09_A1_1999	Europe	Hungary	A1	A3	1999	A	KF829941.1
EU_HUN10_A2_1996	Europe	Hungary	A2	A0	1996	A	KF829940.1
EU_HUN12_A1_2003	Europe	Hungary	A1	A2	2003	A	KF829939.1
EU_HUN13_A1_1998	Europe	Hungary	A1	A2	1998	A	KF829938.1
NA_CUBE0_B0_S2004	North America	Cuba	B0	B0	S2004	B	EF153266.1	*
SA_BRA70_C0_S1998	South America	Brazil	C0	C0	S1998	C	AY378024.1
SA_BRA72_A0_S2000	South America	Brazil	A0	C3	S2000	C	AY378020.1
SA_BRA73_A0_S1999	South America	Brazil	A0	C0	S1999	C	AY378019.1
SA_BRA75_A0_S1998	South America	Brazil	A0	C0	S1998	C	AY378016.1
SA_BRA76_C0_S1999	South America	Brazil	C0	C0	S1999	C	AY378011.1
SA_BRA77_B1_S1998	South America	Brazil	B1	B1	S1998	B	AY378010.1
AF_SAF41_A5_S2012	Africa	South Africa	A5	A5	S2012	A	KP997135.1	*	**
AF_SAF42_N0_S2012	Africa	South Africa	N0	F0	S2012	F	KP997134.1	*	**
AF_SAF43_A1_S2012	Africa	South Africa	A1	A0	S2012	A	KP997133.1	*	**
AF_SAF44_N0_S2012	Africa	South Africa	N0	A5	S2012	A	KP997132.1	*	**
AF_SAF45_N0_S2012	Africa	South Africa	N0	A5	S2012	A	KP997131.1	*	**
AF_SAF46_B2_S2012	Africa	South Africa	B2	B2	S2012	B	KP997130.1	*	**
AF_SAF47_B2_S2012	Africa	South Africa	B2	B2	S2012	B	KP997129.1	*	**
AF_SAF48_B3_S2012	Africa	South Africa	B3	B3	S2012	B	KP997128.1	*	**
AF_SAF49_A5_S2012	Africa	South Africa	A5	A5	S2012	A	KP997127.1	*	**
AF_SAF50_A5_S2012	Africa	South Africa	A5	A5	S2012	A	KP997126.1	*	**
AF_SAF51_A5_S2012	Africa	South Africa	A5	A5	S2012	A	KP997125.1	*	**
AF_SAF52_A5_S2012	Africa	South Africa	A5	A5	S2012	A	KP997124.1	*	**
AF_SAF53_N0_S2012	Africa	South Africa	N0	A5	S2012	A	KP997123.1	*	**
AF_SAF54_B1_S2012	Africa	South Africa	B1	B0	S2012	B	KP997122.1	*	**
AF_SAF55_N0_S2012	Africa	South Africa	N0	A5	S2012	A	KP997121.1	*	**
AF_SAF56_A5_S2012	Africa	South Africa	A5	A5	S2012	A	KP997120.1	*	**
AF_SAF57_B2_S2012	Africa	South Africa	B2	B2	S2012	B	KP997119.1	*	**
AF_SAF58_A5_S2012	Africa	South Africa	A5	A5	S2012	A	KP997118.1	*	**
AF_SAF59_A5_S2012	Africa	South Africa	A5	A5	S2012	A	KP997117.1	*	**
AF_SAF60_N0_S2012	Africa	South Africa	N0	B1	S2012	B	KP997116.1	*	**
AF_SAF61_B1_S2012	Africa	South Africa	B1	B1	S2012	B	KP997115.1	*	**
AF_SAF62_B2_S2012	Africa	South Africa	B2	B2	S2012	B	KP997114.1	*	**
AF_SAF63_A5_S2012	Africa	South Africa	A5	A5	S2012	A	KP997113.1	*	**
AF_SAF64_A1_S2012	Africa	South Africa	A1	A0	S2012	A	KP997112.1	*	**
AF_SAF65_A5_S2012	Africa	South Africa	A5	A5	S2012	A	KP997111.1	*	**
AF_SAF66_A5_S2012	Africa	South Africa	A5	A5	S2012	A	KP997110.1	*	**
AF_SAF67_A5_S2012	Africa	South Africa	A5	A5	S2012	A	KP997109.1	*	**
AF_SAF68_N0_S2012	Africa	South Africa	N0	B1	S2012	B	KP997108.1	*	**
AF_SAF69_A5_S2012	Africa	South Africa	A5	A5	S2012	A	KP997107.1	*	**
AF_SAF70_A5_S2011	Africa	South Africa	A5	A5	S2011	A	KP997106.1	*	**
AF_SAF71_N0_S2011	Africa	South Africa	N0	A5	S2011	A	KP997105.1	*	**
AF_SAF72_B1_S2011	Africa	South Africa	B1	B1	S2011	B	KP997104.1	*	**
AF_SAF73_N0_S2011	Africa	South Africa	N0	A5	S2011	A	KP997103.1	*	**
AF_SAF74_N0_S2011	Africa	South Africa	N0	B2	S2011	B	KP997102.1	*	**
AF_SAF75_A5_S2011	Africa	South Africa	A5	A5	S2011	A	KP997101.1	*	**
AF_SAF76_B3_S2011	Africa	South Africa	B3	B3	S2011	B	KP997100.1	*	**
AF_SAF77_N0_S2011	Africa	South Africa	N0	A5	S2011	A	KP997099.1	*	**
AF_SAF78_A5_S2011	Africa	South Africa	A5	A5	S2011	A	KP997098.1	*	**
AF_SAF79_A5_S2011	Africa	South Africa	A5	A5	S2011	A	KP997097.1	*	**
AF_SAF80_B1_S2011	Africa	South Africa	B1	B0	S2011	B	KP997096.1	*	**
AF_SAF81_B2_S2011	Africa	South Africa	B2	B2	S2011	B	KP997095.1	*	**
AF_SAF82_B3_S2011	Africa	South Africa	B3	B3	S2011	B	KP997094.1	*	**
AF_SAF83_A5_S2011	Africa	South Africa	A5	A5	S2011	A	KP997093.1	*	**
AF_SAF84_A5_S2011	Africa	South Africa	A5	A5	S2011	A	KP997092.1	*	**
AF_SAF85_A5_S2011	Africa	South Africa	A5	A5	S2011	A	KP997091.1	*	**
AF_SAF86_A5_S2011	Africa	South Africa	A5	A5	S2011	A	KP997090.1	*	**
AF_SAF87_A5_S2011	Africa	South Africa	A5	A5	S2011	A	KP997089.1	*	**
AF_SAF88_A5_S2011	Africa	South Africa	A5	A5	S2011	A	KP997088.1	*	**
AF_SAF89_A5_S2011	Africa	South Africa	A5	A5	S2011	A	KP997087.1	*	**
AF_SAF90_A4_S2011	Africa	South Africa	A4	A0	S2011	A	KP997086.1	*	**
AF_SAF91_A5_S2011	Africa	South Africa	A5	A5	S2011	A	KP997085.1	*	**
AF_SAF92_B3_S2011	Africa	South Africa	B3	B3	S2011	B	KP997084.1	*	**
AF_SAF93_A5_S2011	Africa	South Africa	A5	A5	S2011	A	KP997083.1	*	**
AF_SAF94_B2_S2011	Africa	South Africa	B2	B2	S2011	B	KP997082.1	*	**
AF_SAF95_B1_S2011	Africa	South Africa	B1	B1	S2011	B	KP997081.1	*	**
AF_SAF96_N0_S2011	Africa	South Africa	N0	B1	S2011	B	KP997080.1	*	**
AF_SAF97_B3_S2010	Africa	South Africa	B3	B3	S2010	B	KP997079.1	*	**
AF_SAF98_A5_S2010	Africa	South Africa	A5	A5	S2010	A	KP997078.1	*	**
AF_SAF99_B3_S2010	Africa	South Africa	B3	B3	S2010	B	KP997077.1	*	**
AF_SAFH0_N0_S2010	Africa	South Africa	N0	F0	S2010	F	KP997076.1	*	**
AF_SAFH1_A5_S2010	Africa	South Africa	A5	A5	S2010	A	KP997075.1	*	**
AF_SAFH2_B1_S2010	Africa	South Africa	B1	B1	S2010	B	KP997074.1	*	**
AF_SAFH3_N0_S2010	Africa	South Africa	N0	A0	S2010	A	KP997073.1	*	**
AF_SAFH4_B1_S2010	Africa	South Africa	B1	B1	S2010	B	KP997072.1	*	**
AF_SAFH5_B3_S2010	Africa	South Africa	B3	B3	S2010	B	KP997071.1	*	**
AF_SAFH6_A5_S2010	Africa	South Africa	A5	A5	S2010	A	KP997070.1	*	**
AF_SAFH7_B1_S2010	Africa	South Africa	B1	B0	S2010	B	KP997069.1	*	**
AF_SAFH8_N0_S2010	Africa	South Africa	N0	B1	S2010	B	KP997068.1	*	**
AF_SAFH9_B3_S2010	Africa	South Africa	B3	B3	S2010	B	KP997067.1	*	**
AF_SAFT0_B2_S2010	Africa	South Africa	B2	B2	S2010	B	KP997066.1	*	**
AF_SAFT1_A5_S2010	Africa	South Africa	A5	A5	S2010	A	KP997065.1	*	**
AF_SAFT2_N0_S2010	Africa	South Africa	N0	B3	S2010	B	KP997064.1	*	**
AF_SAFT3_A5_S2010	Africa	South Africa	A5	A5	S2010	A	KP997063.1	*	**
AF_SAFT4_B2_S2010	Africa	South Africa	B2	B2	S2010	B	KP997062.1	*	**
AF_SAFT5_A1_S2010	Africa	South Africa	A1	A2	S2010	A	KP997061.1	*	**
AF_SAFT6_B1_S2010	Africa	South Africa	B1	B1	S2010	B	KP997060.1	*	**
AF_SAFT7_A5_S2010	Africa	South Africa	A5	A5	S2010	A	KP997059.1	*	**
AF_SAFT8_A5_S2010	Africa	South Africa	A5	A5	S2010	A	KP997058.1	*	**
AF_SAFT9_A5_S2010	Africa	South Africa	A5	A5	S2010	A	KP997057.1	*	**
AF_SAFE0_B2_S2010	Africa	South Africa	B2	B2	S2010	B	KP997056.1	*	**
AF_SAFE1_B2_S2010	Africa	South Africa	B2	B2	S2010	B	KP997055.1	*	**
AF_SAFE2_A1_S2010	Africa	South Africa	A1	A2	S2010	A	KP997054.1	*	**
AF_SAFE3_N0_S2010	Africa	South Africa	N0	A5	S2010	A	KP997053.1	*	**
AF_SAFE4_A5_S2010	Africa	South Africa	A5	A5	S2010	A	KP997052.1	*	**
AF_SAFE5_A5_S2009	Africa	South Africa	A5	A5	S2009	A	KP997051.1	*	**
AF_SAFE6_B2_S2009	Africa	South Africa	B2	B2	S2009	B	KP997050.1	*	**
AF_SAFE7_A5_S2009	Africa	South Africa	A5	A5	S2009	A	KP997049.1	*	**
AF_SAFE8_A5_S2009	Africa	South Africa	A5	A5	S2009	A	KP997048.1	*	**
AF_SAFE9_B1_S2009	Africa	South Africa	B1	B1	S2009	B	KP997047.1	*	**
AF_SAFI0_A5_S2009	Africa	South Africa	A5	A5	S2009	A	KP997046.1	*	**
AF_SAFI1_B2_S2009	Africa	South Africa	B2	B2	S2009	B	KP997045.1	*	**
AF_SAFI2_A5_S2009	Africa	South Africa	A5	A5	S2009	A	KP997044.1	*	**
AF_SAFI3_B3_S2009	Africa	South Africa	B3	B3	S2009	B	KP997043.1	*	**
AF_SAFI4_N0_S2009	Africa	South Africa	N0	B2	S2009	B	KP997042.1	*	**
AF_SAFI5_N0_S2009	Africa	South Africa	N0	A5	S2009	A	KP997041.1	*	**
AF_SAFI6_A5_S2009	Africa	South Africa	A5	A5	S2009	A	KP997040.1	*	**
AF_SAFI7_B2_S2009	Africa	South Africa	B2	B2	S2009	B	KP997039.1	*	**
AF_SAFI8_B2_S2009	Africa	South Africa	B2	B2	S2009	B	KP997038.1	*	**
AF_SAFI9_B2_S2009	Africa	South Africa	B2	B2	S2009	B	KP997037.1	*	**
AF_SAFF0_B2_S2009	Africa	South Africa	B2	B2	S2009	B	KP997036.1	*	**
AF_SAFF1_A5_S2009	Africa	South Africa	A5	A5	S2009	A	KP997035.1	*	**
AF_SAFF2_N0_S2009	Africa	South Africa	N0	B3	S2009	B	KP997034.1	*	**
EU_RUS27_N0_1995	Europe	Russia	N0	A3	1995	A	GQ861492.1	*
EU_RUS28_N0_1995	Europe	Russia	N0	A3	1995	A	GQ861491.1	*
EU_RUS29_N0_1995	Europe	Russia	N0	A3	1995	A	GQ861490.1	*
EU_RUS30_N0_1995	Europe	Russia	N0	A3	1995	A	GQ861489.1	*
EU_RUS31_N0_1995	Europe	Russia	N0	A3	1995	A	GQ861488.1	*
EU_RUS32_N0_1995	Europe	Russia	N0	A3	1995	A	GQ861487.1	*
EU_RUS33_N0_1995	Europe	Russia	N0	C0	1995	C	GQ861486.1	*
EU_RUS34_N0_1995	Europe	Russia	N0	A3	1995	A	GQ861485.1	*
EU_RUS35_N0_1995	Europe	Russia	N0	A3	1995	A	GQ861484.1	*
EU_RUS36_N0_1995	Europe	Russia	N0	A3	1995	A	GQ861483.1	*
EU_RUS37_N0_1995	Europe	Russia	N0	A0	1995	A	GQ861482.1	*
EU_RUS38_N0_1995	Europe	Russia	N0	C0	1995	C	GQ861481.1	*
EU_RUS39_N0_1995	Europe	Russia	N0	A3	1995	A	GQ861480.1	*
EU_RUS40_N0_1995	Europe	Russia	N0	A3	1995	A	GQ861479.1	*
EU_RUS41_N0_1995	Europe	Russia	N0	A3	1995	A	GQ861478.1	*
EU_RUS42_N0_1995	Europe	Russia	N0	A3	1995	A	GQ861477.1	*
EU_RUS43_N0_1995	Europe	Russia	N0	A3	1995	A	GQ861476.1	*
EU_RUS44_N0_1995	Europe	Russia	N0	A3	1995	A	GQ861475.1	*
NA_CUBE1_B0_S2004	North America	Cuba	B0	B0	S2004	B	EF153265.1	*
NA_CUBE2_E0_S2004	North America	Cuba	E0	E0	S2004	E	EF153264.1	*
NA_CUBE3_A2_S2004	North America	Cuba	A2	A3	S2004	A	EF153263.1	*
OC_SOL01_D0_2005	Oceian	Solomon island	D0	D0	2005	D	JF966764.1	*
OC_SOL02_D0_2005	Oceian	Solomon island	D0	D0	2005	D	JF966763.1	*
OC_SOL03_D0_2005	Oceian	Solomon island	D0	D0	2005	D	JF966762.1	*
OC_SOL04_D0_2005	Oceian	Solomon island	D0	D0	2005	D	JF966761.1	*
OC_NCA01_D0_2007	Oceian	New Caledonia	D0	D0	2007	D	JF966760.1	*
OC_NCA02_D0_2007	Oceian	New Caledonia	D0	D0	2007	D	JF966759.1	*
OC_NCA03_D0_2007	Oceian	New Caledonia	D0	D0	2007	D	JF966758.1	*
OC_NCA04_D0_2007	Oceian	New Caledonia	D0	D0	2007	D	JF966757.1	*
OC_NCA05_D0_2007	Oceian	New Caledonia	D0	D0	2007	D	JF966756.1	*
OC_NCA06_D0_2007	Oceian	New Caledonia	D0	D0	2007	D	JF966755.1	*
OC_NCA07_D0_2007	Oceian	New Caledonia	D0	D0	2007	D	JF966754.1	*
OC_NCA08_D0_2007	Oceian	New Caledonia	D0	D0	2007	D	JF966753.1	*
OC_NCA09_D0_2007	Oceian	New Caledonia	D0	D0	2007	D	JF966752.1	*
OC_NCA10_D0_2007	Oceian	New Caledonia	D0	D0	2007	D	JF966751.1	*
OC_NCA11_D0_2007	Oceian	New Caledonia	D0	D0	2007	D	JF966750.1	*
AS_IRA52_C0_2009	Asia	Iran	C0	C0	2009	C	JN242292.1	*
AS_IRA53_C0_2009	Asia	Iran	C0	C0	2009	C	JN242291.1	*	**
AS_IRA54_C0_2008	Asia	Iran	C0	C0	2008	C	JN242290.1	*	**
AS_IRA55_C0_2008	Asia	Iran	C0	C0	2008	C	JN242289.1	*	**
AS_IRA56_C0_2002	Asia	Iran	C0	C0	2002	C	JN242288.1	*	**
AS_IRA57_C0_2008	Asia	Iran	C0	C3	2008	C	JN242287.1	*	**
AS_IRA58_C0_2009	Asia	Iran	C0	C0	2009	C	JN242286.1	*	**
AS_IRA59_C0_2008	Asia	Iran	C0	C0	2008	C	JN242285.1	*	**
AS_CHN50_A0_2007	Asia	China	A0	A3	2007	A	FJ601805.1	*
AS_CHN51_A0_2007	Asia	China	A0	A3	2007	A	FJ601804.1	*
AS_CHN52_A0_2007	Asia	China	A0	A2	2007	A	FJ601803.1	*
OC_WAL01_D0_S2004	Oceian	Wallis island	D0	D0	S2004	D	DQ386448.1	*	**
SA_GUI01_E0_S2003	South America	Guiana	E0	E0	S2003	E	AY940426.1	*
AS_TAI01_N0_2004	Asia	Taiwan(China)	N0	E0	2004	E	FJ866528.1	*
AS_TAI02_N0_2002	Asia	Taiwan(China)	N0	E0	2002	E	FJ866527.1	*
AS_TAI03_N0_2002	Asia	Taiwan(China)	N0	D0	2002	D	FJ866526.1	*
AS_TAI04_N0_2002	Asia	Taiwan(China)	N0	D0	2002	D	FJ866525.1	*
AS_TAI05_N0_2008	Asia	Taiwan(China)	N0	C0	2008	C	FJ866524.1	*
AS_TAI06_N0_2008	Asia	Taiwan(China)	N0	C0	2008	C	FJ866523.1	*
AS_TAI07_N0_2005	Asia	Taiwan(China)	N0	C0	2005	C	FJ866522.1	*
AS_TAI08_N0_2005	Asia	Taiwan(China)	N0	C0	2005	C	FJ866521.1	*
AS_TAI09_N0_2005	Asia	Taiwan(China)	N0	C0	2005	C	FJ866520.1	*
AS_TAI10_N0_2004	Asia	Taiwan(China)	N0	C0	2004	C	FJ866519.1	*
AS_TAI11_N0_2002	Asia	Taiwan(China)	N0	C0	2002	C	FJ866518.1	*
AS_TAI12_N0_2002	Asia	Taiwan(China)	N0	C0	2002	C	FJ866517.1	*
AS_TAI13_N0_2002	Asia	Taiwan(China)	N0	C0	2002	C	FJ866516.1	*
AS_TAI14_N0_2002	Asia	Taiwan(China)	N0	C0	2002	C	FJ866515.1	*
AS_TAI15_N0_2002	Asia	Taiwan(China)	N0	C0	2002	C	FJ866514.1	*
AS_TAI16_N0_2002	Asia	Taiwan(China)	N0	C0	2002	C	FJ866513.1	*
AS_TAI17_N0_2002	Asia	Taiwan(China)	N0	C0	2002	C	FJ866512.1	*
AS_TAI18_N0_2004	Asia	Taiwan(China)	N0	C0	2004	C	FJ866511.1	*
AS_TAI19_N0_2004	Asia	Taiwan(China)	N0	C0	2004	C	FJ866510.1	*
AS_TAI20_N0_2004	Asia	Taiwan(China)	N0	C0	2004	C	FJ866509.1	*
AS_TAI21_N0_2004	Asia	Taiwan(China)	N0	C0	2004	C	FJ866508.1	*
AS_TAI22_N0_2004	Asia	Taiwan(China)	N0	A0	2004	A	FJ866507.1	*
AS_TAI23_N0_2005	Asia	Taiwan(China)	N0	A2	2005	A	FJ866506.1	*
EU_RUS45_A0_S2005	Europe	Russia	A0	A0	S2005	A	KJ130029.1	*	**
SA_BRA78_E0_2003	South America	Brazil	E0	E0	2003	E	EF375513.1
SA_BRA79_E0_2003	South America	Brazil	E0	E0	2003	E	EF375512.1
SA_BRA80_E0_2003	South America	Brazil	E0	E0	2003	E	EF375510.1
SA_BRA81_E0_2003	South America	Brazil	E0	E0	2003	E	EF375509.1
SA_BRA82_E0_2003	South America	Brazil	E0	E0	2003	E	EF375508.1
SA_BRA83_E0_2003	South America	Brazil	E0	E0	2003	E	EF375507.1
SA_BRA84_E0_2003	South America	Brazil	E0	E0	2003	E	EF375506.1
SA_BRA85_E0_2003	South America	Brazil	E0	E0	2003	E	EF375505.1
SA_BRA86_E0_2003	South America	Brazil	E0	E0	2003	E	EF375504.1
SA_BRA87_E0_2003	South America	Brazil	E0	E0	2003	E	EF375501.1
SA_BRA88_E0_2004	South America	Brazil	E0	E0	2004	E	EF375500.1
EU_ITA33_C3_S2008	Europe	Italy	C3	C3	S2008	C	HQ391951.1	*	**
EU_ITA34_A4_S2008	Europe	Italy	A4	A0	S2008	A	HQ391950.1	*
EU_ITA35_A3_S2008	Europe	Italy	A3	A3	S2008	A	HQ391934.1	*	**
AF_MAL02_A5_S1997	Africa	Malawi	A5	A5	S1997	A	AF398140.1
AF_MAL03_A5_S1997	Africa	Malawi	A5	A5	S1997	A	AF398139.1
AF_MAL04_A2_S1997	Africa	Malawi	A2	A2	S1997	A	AF398138.1
AF_MAL05_B0_S1997	Africa	Malawi	B0	B0	S1997	B	AF398137.1
AF_MAL06_B0_S1997	Africa	Malawi	B0	B0	S1997	B	AF398136.1
AF_MAL07_B0_S1997	Africa	Malawi	B0	B1	S1997	B	AF398135.1
AF_MAL08_B0_S1997	Africa	Malawi	B0	B0	S1997	B	AF398134.1
AF_MAL09_B0_S1997	Africa	Malawi	B0	B0	S1997	B	AF398133.1
AF_MAL10_B0_S1997	Africa	Malawi	B0	B0	S1997	B	AF398132.1
AF_MAL11_A5_S1997	Africa	Malawi	A5	A5	S1997	A	AF398130.1
AF_MAL12_A5_S1997	Africa	Malawi	A5	A5	S1997	A	AF398129.1
AF_MAL13_A5_S1997	Africa	Malawi	A5	A5	S1997	A	AF398128.1
AF_MAL14_A5_S1997	Africa	Malawi	A5	A5	S1997	A	AF398127.1
AF_MAL15_B0_S1997	Africa	Malawi	B0	B0	S1997	B	AF398126.1
AF_MAL16_B0_S1997	Africa	Malawi	B0	B0	S1997	B	AF398125.1
AF_MAL17_B0_S1997	Africa	Malawi	B0	B0	S1997	B	AF398124.1
AF_MAL18_B0_S1997	Africa	Malawi	B0	B0	S1997	B	AF398123.1
AF_MAL19_B0_S1997	Africa	Malawi	B0	B0	S1997	B	AF398122.1
AF_MAL20_A4_S1997	Africa	Malawi	A4	A0	S1997	A	AF398121.1
AF_MAL21_B0_S1997	Africa	Malawi	B0	B1	S1997	B	AF398120.1
AF_KEN10_A5_1991	Africa	Keneya	A5	C0	1991	C	GU097435.1	*
AF_UGA56_A5_1990	Africa	Uganda	A5	A5	1990	A	GU097434.1	*
AF_KEN11_A5_1991	Africa	Keneya	A5	A5	1991	A	GU097433.1	*
AF_CAM30_A5_1975	Africa	Cameroon	A5	A5	1975	A	GU097432.1	*
NA_USAE5_A4_1975	North America	USA	A4	A0	1975	A	GU097431.1	*
EU_ITA36_A4_2003	Europe	Italy	A4	A0	2003	A	GU097430.1	*
AF_CAM31_A5_1974	Africa	Cameroon	A5	A5	1974	A	GU097429.1	*
AF_UGA57_A5_1990	Africa	Uganda	A5	A5	1990	A	GU097428.1	*
AF_KEN12_A5_1991	Africa	Keneya	A5	A5	1991	A	GU097427.1	*
AF_UGA58_A5_1971	Africa	Uganda	A5	A5	1971	A	GU097426.1	*
EU_ITA37_C0_1991	Europe	Italy	C0	C0	1991	C	GU097425.1	*
AF_UGA59_C0_1972	Africa	Uganda	C0	C0	1972	C	GU097424.1	*	**
EU_GRE03_C1_1992	Europe	Greece	C1	C0	1992	C	GU097423.1	*	**
NA_USAE6_C1_1976	North America	USA	C1	C0	1976	C	GU097422.1	*	**
EU_ITA38_A3_2002	Europe	Italy	A3	A3	2002	A	GU097421.1	*
EU_GRE04_A3_1992	Europe	Greece	A3	A2	1992	A	GU097420.1	*
EU_GRE05_A3_1992	Europe	Greece	A3	A2	1992	A	GU097419.1	*	**
AF_KEN13_C0_1991	Africa	Keneya	C0	C0	1991	C	GU097418.1	*	**
EU_GRE06_C0_1992	Europe	Greece	C0	C0	1992	C	GU097417.1	*	**
NA_USAE7_C0_1990	North America	USA	C0	C0	1990	C	GU097416.1	*
NA_USAE8_A1_1990	North America	USA	A1	A0	1990	A	FJ884626.1	*	**
NA_USAE9_A4_1990	North America	USA	A4	A0	1990	A	FJ884625.1	*	**
AF_UGA60_A5_1990	Africa	Uganda	A5	A5	1990	A	FJ884624.1	*	**
AF_UGA61_A5_1975	Africa	Uganda	A5	A5	1975	A	FJ884623.1	*	**
AF_UGA62_B3_1975	Africa	Uganda	B3	B3	1975	B	FJ884622.1	*
AF_UGA63_B3_1973	Africa	Uganda	B3	B3	1973	B	FJ884620.1	*	**
AF_UGA64_B3_1973	Africa	Uganda	B3	B3	1973	B	FJ884619.1	*	**
AF_UGA65_B1_1972	Africa	Uganda	B1	B1	1972	B	FJ884618.1	*	**
AF_KEN14_F0_1991	Africa	Keneya	F0	F0	1991	F	FJ884616.1	*	**
EU_ITA39_A4_1990	Europe	Italy	A4	A2	1990	A	FJ884615.1	*	**
EU_ITA40_C3_1991	Europe	Italy	C3	C0	1991	C	FJ884614.1	*	**
EU_ITA41_A0_1985	Europe	Italy	A0	A3	1985	A	FJ884613.1	*	**
EU_ITA42_A1_1984	Europe	Italy	A1	A0	1984	A	FJ884612.1	*	**
EU_ITA43_A3_1983	Europe	Italy	A3	A3	1983	A	FJ884611.1	*	**
EU_GRE07_A3_1992	Europe	Greece	A3	A3	1992	A	FJ884610.1	*	**
EU_GRE08_A3_1992	Europe	Greece	A3	A2	1992	A	FJ884608.1	*	**
AF_CAM32_A5_1974	Africa	Cameroon	A5	A5	1974	A	FJ884607.1	*	**
OC_VAN01_N0_S2005	Oceian	Vanuatu	N0	D0	S2005	D	EF589772.1	*
OC_VAN02_N0_S2005	Oceian	Vanuatu	N0	D0	S2005	D	EF589771.1	*
OC_VAN03_N0_S2005	Oceian	Vanuatu	N0	D0	S2005	D	EF589770.1	*
OC_VAN04_N0_S2005	Oceian	Vanuatu	N0	D0	S2005	D	EF589769.1	*
OC_VAN05_N0_S2005	Oceian	Vanuatu	N0	D0	S2005	D	EF589768.1	*
OC_VAN06_N0_S2005	Oceian	Vanuatu	N0	D0	S2005	D	EF589767.1	*
OC_VAN07_N0_S2005	Oceian	Vanuatu	N0	D0	S2005	D	EF589766.1	*
OC_VAN08_N0_S2005	Oceian	Vanuatu	N0	D0	S2005	D	EF589765.1	*
OC_VAN09_N0_S2005	Oceian	Vanuatu	N0	D0	S2005	D	EF589764.1	*
OC_VAN10_N0_S2005	Oceian	Vanuatu	N0	D0	S2005	D	EF589763.1	*
OC_VAN11_N0_S2005	Oceian	Vanuatu	N0	D0	S2005	D	EF589762.1	*
OC_VAN12_N0_S2005	Oceian	Vanuatu	N0	D0	S2005	D	EF589761.1	*
OC_VAN13_N0_S2005	Oceian	Vanuatu	N0	D0	S2005	D	EF589760.1	*
OC_VAN14_N0_S2005	Oceian	Vanuatu	N0	D0	S2005	D	EF589759.1	*
OC_VAN15_N0_S2005	Oceian	Vanuatu	N0	D0	S2005	D	EF589758.1	*
OC_VAN16_N0_S2005	Oceian	Vanuatu	N0	D0	S2005	D	EF589757.1	*
OC_VAN17_N0_S2005	Oceian	Vanuatu	N0	D0	S2005	D	EF589756.1	*
OC_VAN18_N0_S2005	Oceian	Vanuatu	N0	D0	S2005	D	EF589755.1	*
OC_VAN19_N0_S2005	Oceian	Vanuatu	N0	D0	S2005	D	EF589754.1	*
OC_VAN20_N0_S2005	Oceian	Vanuatu	N0	D0	S2005	D	EF589753.1	*
OC_VAN21_N0_S2005	Oceian	Vanuatu	N0	D0	S2005	D	EF589752.1	*
OC_VAN22_N0_S2005	Oceian	Vanuatu	N0	D0	S2005	D	EF589751.1	*
OC_VAN23_N0_S2005	Oceian	Vanuatu	N0	D0	S2005	D	EF589750.1	*
OC_VAN24_N0_S2005	Oceian	Vanuatu	N0	D0	S2005	D	EF589749.1	*
OC_VAN25_N0_S2005	Oceian	Vanuatu	N0	D0	S2005	D	EF589748.1	*
OC_VAN26_N0_S2005	Oceian	Vanuatu	N0	D0	S2005	D	EF589747.1	*
OC_VAN27_N0_S2005	Oceian	Vanuatu	N0	D0	S2005	D	EF589746.1	*
OC_VAN28_N0_S2005	Oceian	Vanuatu	N0	D0	S2005	D	EF589744.1	*
OC_VAN29_N0_S2005	Oceian	Vanuatu	N0	D0	S2005	D	EF589743.1	*
OC_VAN30_N0_S2005	Oceian	Vanuatu	N0	D0	S2005	D	EF589742.1	*
EU_UNK11_N0_S2002	Europe	UK	N0	C3	S2002	C	AY735074.1
EU_UNK12_N0_S2002	Europe	UK	N0	C3	S2002	C	AY735073.1
EU_UNK13_N0_S2002	Europe	UK	N0	C3	S2002	C	AY735072.1
EU_UNK14_N0_S2002	Europe	UK	N0	C3	S2002	C	AY735071.1
EU_UNK15_N0_S2002	Europe	UK	N0	C3	S2002	C	AY735070.1
EU_UNK16_N0_S2002	Europe	UK	N0	C3	S2002	C	AY735069.1
EU_UNK17_N0_S2002	Europe	UK	N0	A1	S2002	A	AY735068.1
EU_UNK18_N0_S2002	Europe	UK	N0	C0	S2002	C	AY735067.1
EU_UNK19_N0_S2002	Europe	UK	N0	A3	S2002	A	AY735066.1
EU_UNK20_N0_S2002	Europe	UK	N0	A3	S2002	A	AY735064.1
EU_UNK21_N0_S2002	Europe	UK	N0	A2	S2002	A	AY735063.1
EU_UNK22_N0_S2002	Europe	UK	N0	C0	S2002	C	AY735062.1
EU_UNK23_N0_S2002	Europe	UK	N0	A3	S2002	A	AY735061.1
EU_UNK24_N0_S2002	Europe	UK	N0	C0	S2002	C	AY735060.1
EU_UNK25_N0_S2002	Europe	UK	N0	C0	S2002	C	AY735059.1
EU_UNK26_N0_S2002	Europe	UK	N0	N0	S2002	N	AY735058.1
EU_UNK27_N0_S2002	Europe	UK	N0	A1	S2002	A	AY735057.1
EU_UNK28_N0_S2002	Europe	UK	N0	A1	S2002	A	AY735056.1
EU_UNK29_N0_S2002	Europe	UK	N0	A1	S2002	A	AY735055.1
EU_UNK30_N0_S2002	Europe	UK	N0	C0	S2002	C	AY735054.1
EU_UNK31_N0_S2002	Europe	UK	N0	C0	S2002	C	AY735053.1
EU_UNK32_N0_S2002	Europe	UK	N0	C0	S2002	C	AY735052.1
EU_UNK33_N0_S2002	Europe	UK	N0	C0	S2002	C	AY735051.1
EU_UNK34_N0_S2002	Europe	UK	N0	C0	S2002	C	AY735050.1
EU_UNK35_N0_S2002	Europe	UK	N0	C0	S2002	C	AY735049.1
EU_UNK36_N0_S2002	Europe	UK	N0	C0	S2002	C	AY735048.1
EU_UNK37_N0_S2002	Europe	UK	N0	C0	S2002	C	AY735047.1
EU_UNK38_N0_S2002	Europe	UK	N0	C0	S2002	C	AY735046.1
EU_UNK39_N0_S2002	Europe	UK	N0	A0	S2002	A	AY735045.1
EU_UNK40_N0_S2002	Europe	UK	N0	C0	S2002	C	AY735044.1
EU_UNK41_N0_S2002	Europe	UK	N0	C0	S2002	C	AY735043.1
EU_UNK42_N0_S2002	Europe	UK	N0	C0	S2002	C	AY735042.1
EU_UNK43_N0_S2002	Europe	UK	N0	C0	S2002	C	AY735041.1
EU_UNK44_N0_S2002	Europe	UK	N0	C0	S2002	C	AY735040.1
EU_UNK45_N0_S2002	Europe	UK	N0	C0	S2002	C	AY735039.1
EU_UNK46_N0_S2002	Europe	UK	N0	A0	S2002	A	AY735038.1
EU_UNK47_N0_S2002	Europe	UK	N0	A0	S2002	A	AY735037.1
EU_UNK48_N0_S2002	Europe	UK	N0	A0	S2002	A	AY735036.1
EU_UNK49_N0_S2002	Europe	UK	N0	A0	S2002	A	AY735035.1
EU_UNK50_N0_S2002	Europe	UK	N0	A0	S2002	A	AY735034.1
EU_UNK51_N0_S2002	Europe	UK	N0	A0	S2002	A	AY735033.1
EU_UNK52_N0_S2002	Europe	UK	N0	A0	S2002	A	AY735032.1
EU_UNK53_N0_S2002	Europe	UK	N0	A0	S2002	A	AY735031.1
EU_UNK54_N0_S2002	Europe	UK	N0	A0	S2002	A	AY735030.1
EU_UNK55_N0_S2002	Europe	UK	N0	A0	S2002	A	AY735029.1
EU_UNK56_N0_S2002	Europe	UK	N0	A0	S2002	A	AY735028.1
EU_UNK57_N0_S2002	Europe	UK	N0	A2	S2002	A	AY736223.1
EU_UNK58_N0_S2002	Europe	UK	N0	A2	S2002	A	AY736222.1
EU_UNK59_N0_S2002	Europe	UK	N0	A2	S2002	A	AY736220.1
EU_UNK60_N0_S2002	Europe	UK	N0	N0	S2002	N	AY736219.1
EU_UNK61_N0_S2002	Europe	UK	N0	N0	S2002	N	AY736218.1
EU_UNK62_N0_S2002	Europe	UK	N0	A2	S2002	A	AY736217.1
EU_UNK63_N0_S2002	Europe	UK	N0	A3	S2002	A	AY736216.1
EU_UNK64_N0_S2002	Europe	UK	N0	A3	S2002	A	AY736215.1
EU_UNK65_N0_S2002	Europe	UK	N0	A3	S2002	A	AY736214.1
EU_UNK66_N0_S2002	Europe	UK	N0	A1	S2002	A	AY736212.1
EU_UNK67_N0_S2002	Europe	UK	N0	A1	S2002	A	AY736211.1
EU_UNK68_N0_S2002	Europe	UK	N0	A1	S2002	A	AY736210.1
EU_UNK69_N0_S2002	Europe	UK	N0	A1	S2002	A	AY736209.1
EU_UNK70_N0_S2002	Europe	UK	N0	A1	S2002	A	AY736208.1
EU_UNK71_N0_S2002	Europe	UK	N0	A1	S2002	A	AY736207.1
EU_UNK72_N0_S2002	Europe	UK	N0	A1	S2002	A	AY736206.1
EU_UNK73_N0_S2002	Europe	UK	N0	A1	S2002	A	AY736205.1
EU_UNK74_N0_S2002	Europe	UK	N0	A1	S2002	A	AY736204.1
EU_UNK75_N0_S2002	Europe	UK	N0	C0	S2002	C	AY736203.1
EU_UNK76_N0_S2002	Europe	UK	N0	C0	S2002	C	AY736202.1
EU_UNK77_N0_S2002	Europe	UK	N0	C0	S2002	C	AY736201.1
EU_UNK78_N0_S2002	Europe	UK	N0	C0	S2002	C	AY736200.1
EU_UNK79_N0_S2002	Europe	UK	N0	C0	S2002	C	AY736199.1
EU_UNK80_N0_S2002	Europe	UK	N0	C0	S2002	C	AY736198.1
EU_UNK81_N0_S2002	Europe	UK	N0	C0	S2002	C	AY736197.1
EU_UNK82_N0_S2002	Europe	UK	N0	C0	S2002	C	AY736196.1
EU_UNK83_N0_S2002	Europe	UK	N0	A2	S2002	A	AY735027.1
EU_UNK84_N0_S2002	Europe	UK	N0	A2	S2002	A	AY735026.1
EU_UNK85_N0_S2002	Europe	UK	N0	A2	S2002	A	AY735025.1
EU_UNK86_N0_S2002	Europe	UK	N0	A0	S2002	A	AY735024.1
EU_UNK87_N0_S2002	Europe	UK	N0	A0	S2002	A	AY735023.1
EU_UNK88_N0_S2002	Europe	UK	N0	A3	S2002	A	AY735022.1
EU_UNK89_N0_S2002	Europe	UK	N0	A0	S2002	A	AY735021.1
EU_UNK90_N0_S2002	Europe	UK	N0	A0	S2002	A	AY735020.1
EU_UNK91_N0_S2002	Europe	UK	N0	A3	S2002	A	AY735019.1
EU_UNK92_N0_S2002	Europe	UK	N0	B0	S2002	B	AY735018.1
EU_UNK93_N0_S2002	Europe	UK	N0	B0	S2002	B	AY735017.1
EU_UNK94_N0_S2002	Europe	UK	N0	B0	S2002	B	AY735016.1
EU_FRA64_N0_S2002	Europe	France	N0	N0	S2002	N	AY766083.1	*	**
EU_FRA65_N0_S2002	Europe	France	N0	N0	S2002	N	AY766082.1	*	**
SA_BRA89_E0_2004	South America	Brazil	E0	E0	2004	E	EF209421.1
SA_BRA90_E0_2004	South America	Brazil	E0	E0	2004	E	EF209420.1
SA_BRA91_E0_2004	South America	Brazil	E0	E0	2004	E	EF209419.1
SA_BRA92_E0_2004	South America	Brazil	E0	E0	2004	E	EF209418.1
SA_BRA93_E0_2004	South America	Brazil	E0	E0	2004	E	EF209417.1
SA_BRA94_E0_2004	South America	Brazil	E0	E0	2004	E	EF209416.1
SA_BRA95_E0_2004	South America	Brazil	E0	E0	2004	E	EF209415.1
SA_BRA96_E0_2004	South America	Brazil	E0	E0	2004	E	EF209414.1
SA_BRA97_E0_2004	South America	Brazil	E0	E0	2004	E	EF209413.1
SA_BRA98_E0_2003	South America	Brazil	E0	E0	2003	E	EF209412.1
SA_BRA99_E0_2003	South America	Brazil	E0	E0	2003	E	EF209411.1
SA_BRAH1_E0_2003	South America	Brazil	E0	E0	2003	E	EF205001.1
SA_BRAH2_E0_2003	South America	Brazil	E0	E0	2003	E	EF205000.1
SA_BRAH3_E0_2003	South America	Brazil	E0	E0	2003	E	EF204999.1
EU_UNK95_N0_S1999	Europe	UK	N0	A1	S1999	A	AY787132.1
EU_ITA44_A1_S2000	Europe	Italy	A1	A0	S2000	A	AY787131.1
EU_ITA45_C3_S2000	Europe	Italy	C3	C0	S2000	C	AY772824.1
EU_ITA46_A3_S2000	Europe	Italy	A3	A3	S2000	A	AY772823.1
EU_ITA47_A1_S2000	Europe	Italy	A1	A2	S2000	A	AY772822.1
EU_ITA48_A2_S2000	Europe	Italy	A2	A2	S2000	A	AY772821.1
EU_ITA49_C3_S2000	Europe	Italy	C3	C0	S2000	C	AY772820.1
EU_ITA50_C3_S2000	Europe	Italy	C3	C0	S2000	C	AY772819.1
SA_BRAH4_E0_2004	South America	Brazil	E0	E0	2004	E	EF375549.1
SA_BRAH5_E0_2004	South America	Brazil	E0	E0	2004	E	EF375548.1
SA_BRAH6_E0_2004	South America	Brazil	E0	E0	2004	E	EF375547.1
SA_BRAH7_E0_2004	South America	Brazil	E0	E0	2004	E	EF375546.1
SA_BRAH8_E0_2004	South America	Brazil	E0	E0	2004	E	EF375545.1
SA_BRAH9_E0_2004	South America	Brazil	E0	E0	2004	E	EF375544.1
SA_BRAT0_E0_2004	South America	Brazil	E0	E0	2004	E	EF375543.1
SA_BRAT1_E0_2003	South America	Brazil	E0	E0	2003	E	EF375542.1
SA_BRAT2_E0_2003	South America	Brazil	E0	E0	2003	E	EF375541.1
SA_BRAT3_E0_2003	South America	Brazil	E0	E0	2003	E	EF375540.1
SA_BRAT4_E0_2003	South America	Brazil	E0	E0	2003	E	EF375539.1
SA_BRAT5_E0_2003	South America	Brazil	E0	E0	2003	E	EF375538.1
SA_BRAT6_E0_2003	South America	Brazil	E0	E0	2003	E	EF375537.1
SA_BRAT7_E0_2003	South America	Brazil	E0	E0	2003	E	EF375536.1
SA_BRAT8_E0_2003	South America	Brazil	E0	E0	2003	E	EF375535.1
SA_BRAT9_E0_2003	South America	Brazil	E0	E0	2003	E	EF375534.1
SA_BRAE0_E0_2003	South America	Brazil	E0	E0	2003	E	EF375533.1
SA_BRAE1_E0_2003	South America	Brazil	E0	E0	2003	E	EF375532.1
SA_BRAE2_E0_2003	South America	Brazil	E0	E0	2003	E	EF375531.1
SA_BRAE3_E0_2003	South America	Brazil	E0	E0	2003	E	EF375530.1
SA_BRAE4_E0_2003	South America	Brazil	E0	E0	2003	E	EF375528.1
SA_BRAE5_E0_2003	South America	Brazil	E0	E0	2003	E	EF375527.1
SA_BRAE6_E0_2003	South America	Brazil	E0	E0	2003	E	EF375526.1
SA_BRAE7_E0_2003	South America	Brazil	E0	E0	2003	E	EF375525.1
SA_BRAE8_E0_2003	South America	Brazil	E0	E0	2003	E	EF375524.1
SA_BRAE9_E0_2003	South America	Brazil	E0	E0	2003	E	EF375523.1
SA_BRAI0_E0_2003	South America	Brazil	E0	E0	2003	E	EF375522.1
SA_BRAI1_E0_2003	South America	Brazil	E0	E0	2003	E	EF375521.1
SA_BRAI2_E0_2003	South America	Brazil	E0	E0	2003	E	EF375520.1
SA_BRAI3_E0_2003	South America	Brazil	E0	E0	2003	E	EF375519.1
SA_BRAI4_E0_2003	South America	Brazil	E0	E0	2003	E	EF375518.1
SA_BRAI5_E0_2003	South America	Brazil	E0	E0	2003	E	EF375517.1
SA_BRAI6_E0_2003	South America	Brazil	E0	E0	2003	E	EF375516.1
SA_BRAI7_E0_2003	South America	Brazil	E0	E0	2003	E	EF375515.1
SA_BRAI8_E0_2003	South America	Brazil	E0	E0	2003	E	EF375514.1
SA_BRAI9_E0_S2005	South America	Brazil	E0	E0	S2005	E	EF204998.1
SA_PER01_E0_S2002	South America	Peru	E0	E0	S2002	E	GU827363.1
SA_PER02_C0_S2002	South America	Peru	C0	C0	S2002	C	GU827362.1
SA_PER03_A5_S2002	South America	Peru	A5	A5	S2002	A	GU827361.1
SA_PER05_C0_S2002	South America	Peru	C0	C3	S2002	C	GU827359.1
SA_PER06_C0_S2002	South America	Peru	C0	C0	S2002	C	GU827358.1
SA_PER08_C0_S2001	South America	Peru	C0	C3	S2001	C	GU827356.1
SA_PER09_C0_S2000	South America	Peru	C0	C3	S2000	C	GU827355.1
SA_PER11_A0_S1999	South America	Peru	A0	A3	S1999	A	GU827353.1
SA_PER12_C0_S1999	South America	Peru	C0	C3	S1999	C	GU827352.1
SA_PER13_A0_S1998	South America	Peru	A0	A3	S1998	A	GU827351.1
SA_PER14_C0_S1998	South America	Peru	C0	C0	S1998	C	GU827350.1
SA_PER16_A0_S1999	South America	Peru	A0	A3	S1999	A	GU827348.1
SA_PER18_B0_S1999	South America	Peru	B0	B1	S1999	B	GU827346.1
SA_PER19_C0_S1998	South America	Peru	C0	C0	S1998	C	GU827345.1
SA_PER20_C0_S1997	South America	Peru	C0	C0	S1997	C	GU827344.1
SA_PER21_C0_S1997	South America	Peru	C0	C3	S1997	C	GU827343.1
SA_PER22_C0_S1997	South America	Peru	C0	C3	S1997	C	GU827342.1
SA_PER23_C0_S1996	South America	Peru	C0	C0	S1996	C	GU827341.1
SA_PER24_E0_S1996	South America	Peru	E0	E0	S1996	E	GU827340.1
SA_PER25_C0_S1996	South America	Peru	C0	C0	S1996	C	GU827339.1
AF_MAL22_B0_S1997	Africa	Malawi	B0	B1	S1997	B	AF451321.1	*
AF_MAL23_B0_S1997	Africa	Malawi	B0	B1	S1997	B	AF451320.1	*
AF_MAL24_B5_S1997	Africa	Malawi	B5	B0	S1997	B	AF451319.1	*
AF_MAL25_B0_S1997	Africa	Malawi	B0	B0	S1997	B	AF451318.1	*
AF_MAL26_B0_S1997	Africa	Malawi	B0	B0	S1997	B	AF451317.1	*
AF_MAL27_B0_S1997	Africa	Malawi	B0	B1	S1997	B	AF451316.1	*
AF_MAL28_A5_S1997	Africa	Malawi	A5	A5	S1997	A	AF451315.1	*
AF_MAL29_A5_S1997	Africa	Malawi	A5	A5	S1997	A	AF451314.1	*
AF_MAL30_A5_S1997	Africa	Malawi	A5	B0	S1997	B	AF451313.1	*
AF_MAL31_B0_S1997	Africa	Malawi	B0	B0	S1997	B	AF451312.1	*
AF_MAL32_B0_S1997	Africa	Malawi	B0	B0	S1997	B	AF451311.1	*
AF_MAL33_N0_S1997	Africa	Malawi	N0	A5	S1997	A	AF451310.1	*
AF_MAL34_B0_S1997	Africa	Malawi	B0	B0	S1997	B	AF451309.1	*
AF_MAL35_A5_S1997	Africa	Malawi	A5	A5	S1997	A	AF451308.1	*
AF_MAL36_B0_S1997	Africa	Malawi	B0	B0	S1997	B	AF451307.1	*
AF_MAL37_B0_S1997	Africa	Malawi	B0	B0	S1997	B	AF451306.1	*
AF_MAL38_B0_S1997	Africa	Malawi	B0	B0	S1997	B	AF451305.1	*
AF_MAL39_B0_S1997	Africa	Malawi	B0	B0	S1997	B	AF451304.1	*
AF_MAL40_B0_S1997	Africa	Malawi	B0	B1	S1997	B	AF451303.1	*
AF_MAL41_B0_S1997	Africa	Malawi	B0	B0	S1997	B	AF451302.1	*
AF_MAL42_B0_S1997	Africa	Malawi	B0	B0	S1997	B	AF451301.1	*
AS_IRA60_C0_S2009	Asia	Iran	C0	C0	S2009	C	JN242321.1
AS_IRA61_C0_S2009	Asia	Iran	C0	C0	S2009	C	JN242320.1
AS_IRA62_C0_S2009	Asia	Iran	C0	C0	S2009	C	JN242319.1
AS_IRA63_C0_S2009	Asia	Iran	C0	C0	S2009	C	JN242318.1
AS_IRA64_C0_S2009	Asia	Iran	C0	C0	S2009	C	JN242317.1
AS_IRA65_C0_S2009	Asia	Iran	C0	C0	S2009	C	JN242316.1
AS_IRA66_C0_S2009	Asia	Iran	C0	C0	S2009	C	JN242315.1
AS_IRA67_C0_S2009	Asia	Iran	C0	C0	S2009	C	JN242314.1
AS_IRA68_C0_S2009	Asia	Iran	C0	C0	S2009	C	JN242313.1
AS_IRA69_C0_S2009	Asia	Iran	C0	C0	S2009	C	JN242312.1
AS_IRA70_C0_S2009	Asia	Iran	C0	C0	S2009	C	JN242311.1
AS_IRA71_C0_S2009	Asia	Iran	C0	C0	S2009	C	JN242310.1
AS_IRA72_C0_S2009	Asia	Iran	C0	C0	S2009	C	JN242309.1
AS_IRA73_C0_S2009	Asia	Iran	C0	C0	S2009	C	JN242308.1
AS_IRA74_A0_S2009	Asia	Iran	A0	A2	S2009	A	JN242307.1
AS_IRA75_C0_S2009	Asia	Iran	C0	C0	S2009	C	JN242306.1
AS_IRA76_C0_S2009	Asia	Iran	C0	C0	S2009	C	JN242305.1
AS_IRA77_C0_S2009	Asia	Iran	C0	C0	S2009	C	JN242304.1
AS_IRA78_C0_S2009	Asia	Iran	C0	C0	S2009	C	JN242303.1
AS_IRA79_A0_S2009	Asia	Iran	A0	A0	S2009	A	JN242302.1
AS_IRA80_C0_S2009	Asia	Iran	C0	C0	S2009	C	JN242301.1
AS_IRA81_C0_S2009	Asia	Iran	C0	C0	S2009	C	JN242300.1
AS_IRA82_C0_S2009	Asia	Iran	C0	C0	S2009	C	JN242299.1
AS_IRA83_C0_S2009	Asia	Iran	C0	C0	S2009	C	JN242298.1
AS_IRA84_C0_S2009	Asia	Iran	C0	C0	S2009	C	JN242297.1
AS_IRA85_C0_S2009	Asia	Iran	C0	C0	S2009	C	JN242296.1
AS_IRA86_C0_S2009	Asia	Iran	C0	C0	S2009	C	JN242295.1
AS_IRA87_C0_S2009	Asia	Iran	C0	C0	S2009	C	JN242294.1
AS_IRA88_C0_S2009	Asia	Iran	C0	C0	S2009	C	JN242293.1
EU_ITA51_C1_S2008	Europe	Italy	C1	C0	S2008	C	HQ391949.1
EU_ITA52_C1_S2008	Europe	Italy	C1	C0	S2008	C	HQ391948.1
EU_ITA53_C1_S2008	Europe	Italy	C1	C0	S2008	C	HQ391947.1
EU_ITA54_C1_S2008	Europe	Italy	C1	C0	S2008	C	HQ391944.1
EU_ITA55_C3_S2008	Europe	Italy	C3	C3	S2008	C	HQ391938.1
EU_ITA56_A3_S2008	Europe	Italy	A3	A3	S2008	A	HQ391931.1
EU_ITA57_A3_S2008	Europe	Italy	A3	A3	S2008	A	HQ391930.1
EU_ITA58_A3_S2008	Europe	Italy	A3	A3	S2008	A	HQ391929.1
EU_ITA59_C1_S2008	Europe	Italy	C1	C0	S2008	C	HQ391928.1
EU_ITA60_C1_S2008	Europe	Italy	C1	C0	S2008	C	HQ391927.1
EU_ITA61_A3_S2008	Europe	Italy	A3	A3	S2008	A	HQ391926.1
EU_ITA62_A3_S2008	Europe	Italy	A3	A3	S2008	A	HQ391922.1
EU_ITA63_A3_S2008	Europe	Italy	A3	A3	S2008	A	HQ391921.1
EU_ITA64_A3_S2008	Europe	Italy	A3	A3	S2008	A	HQ391918.1
AS_JAP01_C0_2008	Asia	Japan	C0	C0	2008	C	GQ849005.1
AS_JAP02_C0_2008	Asia	Japan	C0	C0	2008	C	GQ849004.1
AS_JAP03_A0_2009	Asia	Japan	A0	A2	2009	A	GQ849003.1
AS_JAP04_C0_2008	Asia	Japan	C0	C0	2008	C	GQ849002.1
AS_JAP05_C0_2007	Asia	Japan	C0	C0	2007	C	GQ849001.1
AS_JAP06_A0_2006	Asia	Japan	A0	A3	2006	A	GQ849000.1
AS_JAP07_C0_2006	Asia	Japan	C0	C0	2006	C	GQ848999.1
AS_JAP08_A0_2006	Asia	Japan	A0	A3	2006	A	GQ848998.1
AS_JAP09_A0_2006	Asia	Japan	A0	A2	2006	A	GQ848997.1
AS_JAP11_C0_2002	Asia	Japan	C0	C0	2002	C	GQ848995.1
AS_JAP12_C0_2002	Asia	Japan	C0	C0	2002	C	GQ848994.1
AS_JAP13_A0_1999	Asia	Japan	A0	A3	1999	A	GQ848993.1
AS_JAP14_A0_1999	Asia	Japan	A0	A2	1999	A	GQ848992.1
AS_JAP15_C0_1999	Asia	Japan	C0	C0	1999	C	GQ848991.1
AS_JAP16_D0_1998	Asia	Japan	D0	D0	1998	D	GQ848990.1
AF_UGA66_B3_1971	Africa	Uganda	B3	B3	1971	B	FJ884617.1	*
EU_GRE09_C0_1992	Europe	Greece	C0	C0	1992	C	FJ884609.1	*
NA_USAI0_A5_1990	North America	USA	A5	C0	1990	C	FJ884606.1	*
EU_ITA65_C2_S2005	Europe	Italy	C2	C0	S2005	C	EU348777.1	*
EU_ITA67_C3_S2005	Europe	Italy	C3	C3	S2005	C	EU327770.1	*
EU_ITA68_A1_S2005	Europe	Italy	A1	A0	S2005	A	EU327769.1	*
EU_ITA69_A3_S2005	Europe	Italy	A3	A3	S2005	A	EU327768.1	*
EU_ITA70_C2_S2005	Europe	Italy	C2	C0	S2005	C	EU327767.1	*
EU_ITA71_A4_S2005	Europe	Italy	A4	A2	S2005	A	EU327766.1	*
EU_ITA72_A1_S2005	Europe	Italy	A1	A0	S2005	A	EU327765.1	*
EU_ITA73_A1_S2005	Europe	Italy	A1	A2	S2005	A	EU327764.1	*
EU_ITA74_A3_S2005	Europe	Italy	A3	A3	S2005	A	EU327763.1
EU_ITA75_C2_S2005	Europe	Italy	C2	C0	S2005	C	EU327762.1
NA_USAI1_C3_S1998	North America	USA	C3	C3	S1998	C	AF170531.1	*	**
AF_UGA68_F0_S1997	Africa	Uganda	F0	A5	S1997	A	AF151690.1	*	**
AF_UGA69_N0_S1997	Africa	Uganda	N0	B0	S1997	B	AF151689.1	*	**
AF_USAI2_A0_S1997	Africa	USA	A0	A0	S1997	A	AF151688.1	*	**
OC_AUS12_N0_S1997	Oceian	Australia	N0	D0	S1997	D	AF151687.1	*	**
NA_USAI3_N0_S1997	North America	USA	N0	C3	S1997	C	AF151686.1	*	**
NA_USAI4_C6_S1999	North America	USA	NA	C0	S1999	C	AF259903.1	*
EU_FRA66_N0_S1997	Europe	France	N0	C0	S1997	C	AF196317.1	*	**
EU_FRA67_N0_S1997	Europe	France	N0	C0	S1997	C	AF196316.1	*	**
AF_CAR01_C0_1995	Africa	Central Africa Republic	C0	A5	1995	A	AF171059.1	*	**
AF_CAM33_A0_1995	Africa	Cameroon	A0	A5	1995	A	AF171058.1	*	**
SA_GUI02_A0_1995	South America	Guiana	A0	A5	1995	A	AF171057.1	*	**
SA_GUI03_C0_1995	South America	Guiana	C0	B0	1995	B	AF171056.1	*	**
SA_BRAW3_N0_S1998	South America	Brazil	N0	A1	S1998	A	AF282216.1
SA_BRAW4_N0_S1998	South America	Brazil	N0	C0	S1998	C	AF282215.1
SA_BRAW5_N0_S1998	South America	Brazil	N0	C0	S1998	C	AF282214.1
SA_BRAW6_N0_S1998	South America	Brazil	N0	A2	S1998	A	AF282213.1
SA_BRAW7_N0_S1998	South America	Brazil	N0	B1	S1998	B	AF282212.1
SA_BRAW8_N0_S1998	South America	Brazil	N0	A0	S1998	A	AF282211.1
SA_BRAW9_N0_S1998	South America	Brazil	N0	A2	S1998	A	AF282210.1
SA_BRAS0_N0_S1998	South America	Brazil	N0	C0	S1998	C	AF282209.1
SA_BRAS1_N0_S1998	South America	Brazil	N0	B1	S1998	B	AF282208.1
SA_BRAS2_N0_S1998	South America	Brazil	N0	B1	S1998	B	AF282207.1
SA_BRAS3_N0_S1998	South America	Brazil	N0	B1	S1998	B	AF282206.1
SA_BRAS4_N0_S1998	South America	Brazil	N0	B1	S1998	B	AF282205.1
SA_BRAS6_N0_S1998	South America	Brazil	N0	A0	S1998	A	AF282203.1
SA_BRAS7_N0_S1998	South America	Brazil	N0	B0	S1998	B	AF282202.1
SA_BRAS8_N0_S1998	South America	Brazil	N0	C0	S1998	C	AF282201.1
SA_BRAS9_N0_S1998	South America	Brazil	N0	C0	S1998	C	AF282200.1
SA_BRAQ0_N0_S1998	South America	Brazil	N0	C0	S1998	C	AF282199.1
SA_BRAQ1_N0_S1998	South America	Brazil	N0	B1	S1998	B	AF282198.1
SA_BRAQ2_N0_S1998	South America	Brazil	N0	C0	S1998	C	AF282197.1
SA_BRAQ3_N0_S1998	South America	Brazil	N0	C0	S1998	C	AF282196.1
SA_BRAQ4_N0_S1998	South America	Brazil	N0	C0	S1998	C	AF282195.1
SA_BRAQ5_N0_S1998	South America	Brazil	N0	C0	S1998	C	AF282194.1
SA_BRAQ6_N0_S1998	South America	Brazil	N0	C0	S1998	C	AF282193.1
SA_BRAQ7_N0_S1998	South America	Brazil	N0	B0	S1998	B	AF282192.1
SA_BRAQ8_N0_S1998	South America	Brazil	N0	C0	S1998	C	AF282191.1
SA_BRAQ9_N0_S1998	South America	Brazil	N0	C0	S1998	C	AF282190.1
SA_BRAG0_N0_S1998	South America	Brazil	N0	C3	S1998	C	AF282189.1
SA_BRAG1_N0_S1998	South America	Brazil	N0	N0	S1998	N	AF282188.1
SA_BRAG2_N0_S1998	South America	Brazil	N0	A3	S1998	A	AF282187.1
SA_BRAG3_N0_S1998	South America	Brazil	N0	C3	S1998	C	AF282186.1
SA_BRAG4_N0_S1998	South America	Brazil	N0	A0	S1998	A	AF282185.1
SA_BRAG5_N0_S1998	South America	Brazil	N0	A0	S1998	A	AF282184.1
EU_RUS46_A0_S1997	Europe	Russia	A0	A3	S1997	A	AF201853.1	*	**
EU_RUS47_A0_S1997	Europe	Russia	A0	A0	S1997	A	AF201852.1	*	**
EU_RUS48_C0_S1997	Europe	Russia	C0	C0	S1997	C	AF201851.1	*	**
EU_RUS49_A0_S1997	Europe	Russia	A0	A2	S1997	A	AF201850.1	*	**
EU_RUS50_A4_S1997	Europe	Russia	A4	A2	S1997	A	AF201849.1	*	**
EU_RUS51_A1_S1997	Europe	Russia	A1	A0	S1997	A	AF201848.1	*	**
EU_RUS52_A0_S1997	Europe	Russia	A0	A0	S1997	A	AF201847.1	*	**
AS_SAU36_A5_2004	Asia	Saudi Arabia	A5	A5	2004	A	AM745410.1
AS_SAU37_A5_2004	Asia	Saudi Arabia	A5	A5	2004	A	AM745409.1
AS_SAU38_A5_2004	Asia	Saudi Arabia	A5	A5	2004	A	AM745408.1
AS_SAU39_A5_2004	Asia	Saudi Arabia	A5	A5	2004	A	AM745407.1
AS_SAU40_A5_2004	Asia	Saudi Arabia	A5	A5	2004	A	AM745406.1
AS_SAU41_A5_2004	Asia	Saudi Arabia	A5	A5	2004	A	AM745405.1
AS_SAU42_A5_2004	Asia	Saudi Arabia	A5	A5	2004	A	AM745404.1
AS_SAU43_A5_2004	Asia	Saudi Arabia	A5	A5	2004	A	AM745403.1
AS_SAU44_A5_2004	Asia	Saudi Arabia	A5	A5	2004	A	AM745402.1
AS_SAU45_A5_2004	Asia	Saudi Arabia	A5	A1	2004	A	AM745401.1
AS_SAU46_A5_2004	Asia	Saudi Arabia	A5	A5	2004	A	AM745400.1
AS_SAU47_A1_2004	Asia	Saudi Arabia	A1	A1	2004	A	AM745399.1
AS_SAU48_A5_2004	Asia	Saudi Arabia	A5	A5	2004	A	AM745398.1
AS_SAU49_A5_2004	Asia	Saudi Arabia	A5	A5	2004	A	AM745397.1
AS_SAU50_A2_2004	Asia	Saudi Arabia	A2	A2	2004	A	AM745396.1
AS_SAU51_A5_2004	Asia	Saudi Arabia	A5	A5	2004	A	AM745395.1
AS_SAU52_A5_2004	Asia	Saudi Arabia	A5	A5	2004	A	AM745394.1
AS_SAU53_A5_2004	Asia	Saudi Arabia	A5	A5	2004	A	AM745393.1
AS_SAU54_A5_2004	Asia	Saudi Arabia	A5	A5	2004	A	AM745392.1
AS_SAU55_A5_2004	Asia	Saudi Arabia	A5	A5	2004	A	AM745391.1
AS_SAU56_A1_2004	Asia	Saudi Arabia	A1	A1	2004	A	AM745390.1
AS_SAU57_A5_2004	Asia	Saudi Arabia	A5	A5	2004	A	AM745389.1
AS_SAU58_A5_2004	Asia	Saudi Arabia	A5	A5	2004	A	AM745388.1
AS_SAU59_A5_2004	Asia	Saudi Arabia	A5	A1	2004	A	AM745387.1
AS_SAU60_A5_2004	Asia	Saudi Arabia	A5	A5	2004	A	AM745386.1
AS_SAU61_A5_2004	Asia	Saudi Arabia	A5	A5	2004	A	AM745385.1
AS_SAU62_A5_2004	Asia	Saudi Arabia	A5	A5	2004	A	AM745384.1
AS_SAU63_A5_2004	Asia	Saudi Arabia	A5	A5	2004	A	AM745383.1
AF_MAL43_A5_S2001	Africa	Malawi	A5	A2	S2001	A	AY220981.1
AF_MAL44_A1_S2001	Africa	Malawi	A1	C0	S2001	C	AY220980.1
AF_MAL45_C2_S2001	Africa	Malawi	C2	C0	S2001	C	AY220979.1
AF_MAL46_C2_S2001	Africa	Malawi	C2	C0	S2001	C	AY220978.1
AF_MAL47_A5_S2001	Africa	Malawi	A5	A5	S2001	A	AY220977.1
AF_MAL48_A5_S2001	Africa	Malawi	A5	A5	S2001	A	AY220976.1
AF_MAL49_A5_S2001	Africa	Malawi	A5	A5	S2001	A	AY220975.1
AF_MAL50_A5_S2001	Africa	Malawi	A5	A5	S2001	A	AY220974.1
AF_MAL51_A5_S2001	Africa	Malawi	A5	A5	S2001	A	AY220973.1
AF_MAL52_A5_S2001	Africa	Malawi	A5	A5	S2001	A	AY220972.1
AF_MAL53_A5_S2001	Africa	Malawi	A5	A5	S2001	A	AY220971.1
AF_MAL54_A5_S2001	Africa	Malawi	A5	A5	S2001	A	AY220970.1
AF_MAL55_A5_S2001	Africa	Malawi	A5	A5	S2001	A	AY220969.1
AF_MAL56_A5_S2001	Africa	Malawi	A5	A5	S2001	A	AY220968.1
AF_MAL57_A5_S2001	Africa	Malawi	A5	A5	S2001	A	AY220967.1
AF_MAL58_A5_S2001	Africa	Malawi	A5	A5	S2001	A	AY220966.1
AF_MAL59_A5_S2001	Africa	Malawi	A5	A5	S2001	A	AY220965.1
AF_MAL60_A5_S2001	Africa	Malawi	A5	A5	S2001	A	AY220964.1
AF_MAL61_A1_S2001	Africa	Malawi	A1	A0	S2001	A	AY220963.1
AF_MAL62_A1_S2001	Africa	Malawi	A1	A1	S2001	A	AY220962.1
AF_MAL63_A1_S2001	Africa	Malawi	A1	A1	S2001	A	AY220961.1
AF_MAL64_A1_S2001	Africa	Malawi	A1	A1	S2001	A	AY220960.1
AF_MAL65_A2_S2001	Africa	Malawi	A2	A2	S2001	A	AY220959.1
AF_MAL66_A2_S2001	Africa	Malawi	A2	A2	S2001	A	AY220958.1
AF_MAL67_A2_S2001	Africa	Malawi	A2	A2	S2001	A	AY220957.1
AF_MAL68_A2_S2001	Africa	Malawi	A2	A2	S2001	A	AY220956.1
AF_MAL69_A2_S2001	Africa	Malawi	A2	A2	S2001	A	AY220955.1
AF_MAL70_A2_S2001	Africa	Malawi	A2	A2	S2001	A	AY220954.1
AF_MAL71_A2_S2001	Africa	Malawi	A2	A2	S2001	A	AY220953.1
AF_MAL72_A2_S2001	Africa	Malawi	A2	A2	S2001	A	AY220952.1
AF_MAL73_A2_S2001	Africa	Malawi	A2	A2	S2001	A	AY220951.1
AF_MAL74_A2_S2001	Africa	Malawi	A2	A2	S2001	A	AY220950.1
AF_MAL75_A2_S2001	Africa	Malawi	A2	A2	S2001	A	AY220949.1
AF_MAL76_A2_S2001	Africa	Malawi	A2	A2	S2001	A	AY220948.1
AF_MAL77_A2_S2001	Africa	Malawi	A2	A2	S2001	A	AY220947.1
AF_MAL78_B0_S2001	Africa	Malawi	B0	B0	S2001	B	AY220946.1
AF_MAL79_B0_S2001	Africa	Malawi	B0	B0	S2001	B	AY220945.1
AF_MAL80_B0_S2001	Africa	Malawi	B0	B0	S2001	B	AY220944.1
AF_MAL81_B0_S2001	Africa	Malawi	B0	B0	S2001	B	AY220943.1
AF_MAL82_B0_S2001	Africa	Malawi	B0	B0	S2001	B	AY220942.1
AF_MAL83_B0_S2001	Africa	Malawi	B0	B0	S2001	B	AY220941.1
AF_MAL84_B0_S2001	Africa	Malawi	B0	B0	S2001	B	AY220940.1
AF_MAL85_B0_S2001	Africa	Malawi	B0	B0	S2001	B	AY220939.1
AF_MAL86_B0_S2001	Africa	Malawi	B0	B0	S2001	B	AY220938.1
AF_MAL87_B0_S2001	Africa	Malawi	B0	B0	S2001	B	AY220937.1
AF_MAL88_B0_S2001	Africa	Malawi	B0	B0	S2001	B	AY220936.1
AF_MAL89_B0_S2001	Africa	Malawi	B0	B0	S2001	B	AY220935.1
AF_MAL90_B0_S2001	Africa	Malawi	B0	B0	S2001	B	AY220934.1
AF_MAL91_B0_S2001	Africa	Malawi	B0	B0	S2001	B	AY220933.1
AF_MAL92_B0_S2001	Africa	Malawi	B0	B0	S2001	B	AY220932.1
AF_MAL93_B0_S2001	Africa	Malawi	B0	B0	S2001	B	AY220931.1
AF_MAL94_B0_S2001	Africa	Malawi	B0	B0	S2001	B	AY220930.1
AF_MAL95_B0_S2001	Africa	Malawi	B0	B0	S2001	B	AY220929.1
AF_MAL96_B0_S2001	Africa	Malawi	B0	B0	S2001	B	AY220928.1
AF_MAL97_B0_S2001	Africa	Malawi	B0	B0	S2001	B	AY220927.1
AF_MAL98_B0_S2001	Africa	Malawi	B0	B0	S2001	B	AY220926.1
AF_MAL99_B0_S2001	Africa	Malawi	B0	B0	S2001	B	AY220925.1
AF_MALH0_B0_S2001	Africa	Malawi	B0	B0	S2001	B	AY220924.1
AF_MALH1_B0_S2001	Africa	Malawi	B0	B0	S2001	B	AY220923.1
AF_MALH2_B0_S2001	Africa	Malawi	B0	B0	S2001	B	AY220922.1
AF_MALH3_B0_S2001	Africa	Malawi	B0	B0	S2001	B	AY220921.1
AF_MALH4_B0_S2001	Africa	Malawi	B0	B0	S2001	B	AY220920.1
AF_MALH5_B0_S2001	Africa	Malawi	B0	B0	S2001	B	AY220919.1
AF_MALH6_B0_S2001	Africa	Malawi	B0	B1	S2001	B	AY220918.1
AF_MALH7_B0_S2001	Africa	Malawi	B0	B1	S2001	B	AY220917.1
AF_MALH8_B0_S2001	Africa	Malawi	B0	B1	S2001	B	AY220916.1
AF_MALH9_B0_S2001	Africa	Malawi	B0	B0	S2001	B	AY220915.1
AF_MALT0_C2_S2001	Africa	Malawi	C2	C0	S2001	C	AY219535.1
AF_MALT1_A2_S2001	Africa	Malawi	A2	A2	S2001	A	AY219534.1
AF_MALT2_B0_S2001	Africa	Malawi	B0	A2	S2001	A	AY219533.1
AF_MALT3_A2_S2001	Africa	Malawi	A2	A2	S2001	A	AY219532.1
AF_MALT4_A2_S2001	Africa	Malawi	A2	A2	S2001	A	AY219531.1
AF_MALT5_A1_S2001	Africa	Malawi	A1	A2	S2001	A	AY219530.1
AF_MALT6_A2_S2001	Africa	Malawi	A2	A2	S2001	A	AY219529.1
AF_MALT7_A2_S2001	Africa	Malawi	A2	A2	S2001	A	AY219528.1
AF_MALT8_A2_S2001	Africa	Malawi	A2	A2	S2001	A	AY219527.1
AF_MALT9_A5_S2001	Africa	Malawi	A5	A5	S2001	A	AY219526.1
AF_MALE0_A5_S2001	Africa	Malawi	A5	A5	S2001	A	AY219525.1
AF_MALE1_A5_S2001	Africa	Malawi	A5	A5	S2001	A	AY219524.1
AF_MALE2_A5_S2001	Africa	Malawi	A5	A5	S2001	A	AY219523.1
AF_MALE3_A5_S2001	Africa	Malawi	A5	A5	S2001	A	AY219522.1
AF_MALE4_A5_S2001	Africa	Malawi	A5	A5	S2001	A	AY219521.1
AF_MALE5_A5_S2001	Africa	Malawi	A5	A5	S2001	A	AY219520.1
AF_MALE6_A5_S2001	Africa	Malawi	A5	A5	S2001	A	AY219519.1
AF_MALE7_A5_S2001	Africa	Malawi	A5	A5	S2001	A	AY219518.1
AF_MALE8_A5_S2001	Africa	Malawi	A5	A5	S2001	A	AY219517.1
AF_MALE9_A5_S2001	Africa	Malawi	A5	A5	S2001	A	AY219516.1
AF_MALI0_A5_S2001	Africa	Malawi	A5	A5	S2001	A	AY219515.1
AF_MALI1_A5_S2001	Africa	Malawi	A5	A5	S2001	A	AY219514.1
AF_MALI2_A5_S2001	Africa	Malawi	A5	A5	S2001	A	AY219513.1
AF_MALI3_B0_S2001	Africa	Malawi	B0	B0	S2001	B	AY219512.1
AF_MALI4_B0_S2001	Africa	Malawi	B0	B1	S2001	B	AY219511.1
AF_MALI5_B0_S2001	Africa	Malawi	B0	B1	S2001	B	AY219510.1
AF_MALI6_B0_S2001	Africa	Malawi	B0	B0	S2001	B	AY219509.1
AF_MALI7_B0_S2001	Africa	Malawi	B0	B0	S2001	B	AY219508.1
AF_MALI8_B0_S2001	Africa	Malawi	B0	B1	S2001	B	AY219507.1
AF_MALI9_B0_S2001	Africa	Malawi	B0	B0	S2001	B	AY219506.1
AF_MALF0_B0_S2001	Africa	Malawi	B0	B0	S2001	B	AY219505.1
AF_MALF1_B0_S2001	Africa	Malawi	B0	B0	S2001	B	AY219504.1
AF_MALF2_B0_S2001	Africa	Malawi	B0	B0	S2001	B	AY219503.1
AF_MALF3_B0_S2001	Africa	Malawi	B0	B0	S2001	B	AY219502.1
AF_MALF4_B0_S2001	Africa	Malawi	B0	B0	S2001	B	AY219501.1
AF_MALF5_B0_S2001	Africa	Malawi	B0	B0	S2001	B	AY219500.1
AF_MALF6_B0_S2001	Africa	Malawi	B0	B0	S2001	B	AY219499.1
AF_MALF7_B0_S2001	Africa	Malawi	B0	B0	S2001	B	AY219498.1
AF_MALF8_B0_S2001	Africa	Malawi	B0	B0	S2001	B	AY219497.1
AF_MALF9_B0_S2001	Africa	Malawi	B0	B0	S2001	B	AY219496.1
AF_MALW0_B0_S2001	Africa	Malawi	B0	B1	S2001	B	AY219495.1
AF_MALW1_B0_S2001	Africa	Malawi	B0	B0	S2001	B	AY219494.1
AF_MALW2_B0_S2001	Africa	Malawi	B0	B0	S2001	B	AY219493.1
AF_MALW3_B0_S2001	Africa	Malawi	B0	B0	S2001	B	AY219492.1
AF_MALW4_B0_S2001	Africa	Malawi	B0	B0	S2001	B	AY219491.1
AF_MALW5_B0_S2001	Africa	Malawi	B0	B0	S2001	B	AY219490.1
AF_MALW6_B0_S2001	Africa	Malawi	B0	B0	S2001	B	AY219489.1
AF_MALW7_B0_S2001	Africa	Malawi	B0	B0	S2001	B	AY219488.1
AF_MALW8_B0_S2001	Africa	Malawi	B0	B3	S2001	B	AY219487.1
AF_MALW9_B0_S2001	Africa	Malawi	B0	B3	S2001	B	AY219486.1
AF_MALS0_B0_S2001	Africa	Malawi	B0	B1	S2001	B	AY219485.1
AF_MALS1_B0_S2001	Africa	Malawi	B0	B1	S2001	B	AY219484.1
AF_MALS2_B0_S2001	Africa	Malawi	B0	B1	S2001	B	AY219483.1
AS_SAU64_A5_2004	Asia	Saudi Arabia	A5	A5	2004	A	AM745428.1
AS_SAU65_A5_2004	Asia	Saudi Arabia	A5	A5	2004	A	AM745427.1
AS_SAU66_A5_2004	Asia	Saudi Arabia	A5	A5	2004	A	AM745426.1
AS_SAU67_A5_2004	Asia	Saudi Arabia	A5	A5	2004	A	AM745425.1
AS_SAU68_A5_2004	Asia	Saudi Arabia	A5	A5	2004	A	AM745424.1
AS_SAU69_A5_2004	Asia	Saudi Arabia	A5	A5	2004	A	AM745423.1
AS_SAU70_A5_2004	Asia	Saudi Arabia	A5	A5	2004	A	AM745422.1
AS_SAU71_A1_2004	Asia	Saudi Arabia	A1	A2	2004	A	AM745421.1
AS_SAU72_A1_2004	Asia	Saudi Arabia	A1	A1	2004	A	AM745420.1
AS_SAU73_A1_2004	Asia	Saudi Arabia	A1	A1	2004	A	AM745419.1
AS_SAU74_A1_2004	Asia	Saudi Arabia	A1	A1	2004	A	AM745418.1
AS_SAU75_A1_2004	Asia	Saudi Arabia	A1	A1	2004	A	AM745417.1
AS_SAU76_A1_2004	Asia	Saudi Arabia	A1	A1	2004	A	AM745416.1
AS_SAU77_A1_2004	Asia	Saudi Arabia	A1	A1	2004	A	AM745415.1
AS_SAU78_A1_2004	Asia	Saudi Arabia	A1	A1	2004	A	AM745414.1
AS_SAU79_A5_2004	Asia	Saudi Arabia	A5	A5	2004	A	AM745413.1
AS_SAU80_A5_2004	Asia	Saudi Arabia	A5	A5	2004	A	AM745412.1
AS_SAU81_A5_2004	Asia	Saudi Arabia	A5	A5	2004	A	AM745411.1
AF_MALS3_N0_S2001	Africa	Malawi	N0	A2	S2001	A	AY338927.1
AF_MALS4_N0_S2001	Africa	Malawi	N0	A5	S2001	A	AY338926.1
AF_MALS5_N0_S2001	Africa	Malawi	N0	B0	S2001	B	AY338925.1
AF_MALS6_N0_S2001	Africa	Malawi	N0	A2	S2001	A	AY328357.1
AF_MALS7_N0_S2001	Africa	Malawi	N0	A2	S2001	A	AY328356.1
AF_MALS8_N0_S2001	Africa	Malawi	N0	A2	S2001	A	AY328355.1
AF_MALS9_N0_S2001	Africa	Malawi	N0	A2	S2001	A	AY328354.1
AF_MALQ0_A2_S2001	Africa	Malawi	A2	A2	S2001	A	AY328353.1
AF_MALQ1_A2_S2001	Africa	Malawi	A2	A2	S2001	A	AY328352.1
AF_MALQ2_A5_S2001	Africa	Malawi	A5	A5	S2001	A	AY328351.1
AF_MALQ3_A5_S2001	Africa	Malawi	A5	A5	S2001	A	AY328350.1
AF_MALQ4_A5_S2001	Africa	Malawi	A5	A5	S2001	A	AY328349.1
AF_MALQ5_A5_S2001	Africa	Malawi	A5	A5	S2001	A	AY328348.1
AF_MALQ6_A5_S2001	Africa	Malawi	A5	A5	S2001	A	AY328347.1
AF_MALQ7_A5_S2001	Africa	Malawi	A5	A5	S2001	A	AY328346.1
AF_MALQ8_A5_S2001	Africa	Malawi	A5	A5	S2001	A	AY328345.1
AF_MALQ9_A5_S2001	Africa	Malawi	A5	A5	S2001	A	AY328344.1
AF_MALG0_A5_S2001	Africa	Malawi	A5	A5	S2001	A	AY328343.1
AF_MALG1_B0_S2001	Africa	Malawi	B0	B0	S2001	B	AY328342.1
AF_MALG2_B0_S2001	Africa	Malawi	B0	B0	S2001	B	AY328341.1
AF_MALG3_B0_S2001	Africa	Malawi	B0	A5	S2001	A	AY328340.1
AF_MALG4_B0_S2001	Africa	Malawi	B0	A2	S2001	A	AY328339.1
AF_MALG5_B0_S2001	Africa	Malawi	B0	A2	S2001	A	AY328338.1
AF_MALG6_B0_S2001	Africa	Malawi	B0	B0	S2001	B	AY328337.1
AF_MALG7_B0_S2001	Africa	Malawi	B0	A2	S2001	A	AY328336.1
AF_MALG8_B0_S2001	Africa	Malawi	B0	B0	S2001	B	AY328335.1
AF_MALG9_B0_S2001	Africa	Malawi	B0	A2	S2001	A	AY328334.1
AF_MALN0_B0_S2001	Africa	Malawi	B0	B0	S2001	B	AY328333.1
AF_MALN1_B0_S2001	Africa	Malawi	B0	B0	S2001	B	AY328332.1
AF_MALN2_B0_S2001	Africa	Malawi	B0	B0	S2001	B	AY328331.1
AF_MALN3_B0_S2001	Africa	Malawi	B0	B0	S2001	B	AY328330.1
AF_MALN4_B0_S2001	Africa	Malawi	B0	B0	S2001	B	AY328329.1
AF_MALN5_B0_S2001	Africa	Malawi	B0	B0	S2001	B	AY328328.1
AF_MALN6_B0_S2001	Africa	Malawi	B0	B0	S2001	B	AY328327.1
AF_MALN7_B0_S2001	Africa	Malawi	B0	B0	S2001	B	AY328326.1
AF_MALN8_B0_S2001	Africa	Malawi	B0	B0	S2001	B	AY328325.1
AF_MALN9_B0_S2001	Africa	Malawi	B0	B0	S2001	B	AY328324.1
AF_MALL0_B0_S2001	Africa	Malawi	B0	B0	S2001	B	AY328323.1
AF_MALL1_B0_S2001	Africa	Malawi	B0	B0	S2001	B	AY328322.1
AF_MALL2_B0_S2001	Africa	Malawi	B0	B0	S2001	B	AY328321.1
AF_MALL3_B0_S2001	Africa	Malawi	B0	B0	S2001	B	AY328320.1
AF_MALL4_B0_S2001	Africa	Malawi	B0	B0	S2001	B	AY328319.1
AF_MALL5_B0_S2001	Africa	Malawi	B0	B0	S2001	B	AY328318.1
AF_MALL6_A2_S2001	Africa	Malawi	A2	A2	S2001	A	AY328317.1
AF_MALL7_A2_S2001	Africa	Malawi	A2	A2	S2001	A	AY328316.1
AF_MALL8_A2_S2001	Africa	Malawi	A2	A2	S2001	A	AY328315.1
AS_SAU82_A1_S2005	Asia	Saudi Arabia	A1	A1	S2005	A	AM423005.1
AS_SAU83_C2_S2005	Asia	Saudi Arabia	C2	C2	S2005	C	AM423004.1
AS_SAU84_C2_S2005	Asia	Saudi Arabia	C2	C2	S2005	C	AM423003.1
AS_SAU85_A3_S2005	Asia	Saudi Arabia	A3	C5	S2005	C	AM423002.1
AS_SAU86_A3_S2005	Asia	Saudi Arabia	A3	C5	S2005	C	AM423001.1
AS_SAU87_A5_S2005	Asia	Saudi Arabia	A5	A5	S2005	A	AM423000.1
AS_SAU88_A1_S2005	Asia	Saudi Arabia	A1	A1	S2005	A	AM422999.1
AS_SAU89_C2_S2005	Asia	Saudi Arabia	C2	C2	S2005	C	AM422998.1
AS_SAU90_A1_S2005	Asia	Saudi Arabia	A1	A1	S2005	A	AM422997.1
AS_SAU91_C5_S2005	Asia	Saudi Arabia	C5	C5	S2005	C	AM422996.1
AS_SAU92_A3_S2005	Asia	Saudi Arabia	A3	C5	S2005	C	AM422995.1
AS_SAU93_C2_S2005	Asia	Saudi Arabia	C2	C2	S2005	C	AM422994.1
AS_SAU94_C2_S2005	Asia	Saudi Arabia	C2	C0	S2005	C	AM422993.1
AS_SAU95_C5_S2005	Asia	Saudi Arabia	C5	C5	S2005	C	AM422992.1
AS_SAU96_A3_S2005	Asia	Saudi Arabia	A3	C5	S2005	C	AM422991.1
AS_SAU97_A3_S2005	Asia	Saudi Arabia	A3	A3	S2005	A	AM422990.1
AS_SAU98_A3_S2005	Asia	Saudi Arabia	A3	A3	S2005	A	AM422989.1
AS_SAU99_A1_S2005	Asia	Saudi Arabia	A1	A1	S2005	A	AM422988.1
AS_SAUH0_A3_S2005	Asia	Saudi Arabia	A3	C5	S2005	C	AM422987.1
OC_NZE01_D1_S1995	Oceian	New Zealand	D1	D0	S1995	D	AF133044.1	*	**
AS_TAI24_D1_S1995	Asia	Taiwan(China)	D1	D0	S1995	D	AF133043.1	*	**
NA_USAI5_C3_S1995	North America	USA	C3	C0	S1995	C	AF133042.1	*	**
NA_USAI6_C1_1995	North America	USA	C1	C0	1995	C	AF133041.1	*	**
AF_CON02_B0_1984	Africa	Congo	B0	B0	1984	B	AF133040.1	*	**
NA_USAI7_A4_S1995	North America	USA	A4	A0	S1995	A	AF133039.1	*	**
NA_USAI8_A1_S1995	North America	USA	A1	A0	S1995	A	AF133038.1	*	**
NA_USAI9_A2_S1997	North America	USA	A2	A0	S1997	A	AF249741.1	*
SA_BRAG6_C7_S2016	South America	Brazil	C7	C0	S2016	C	KT215124.1	*	**
SA_BRAG7_A4_S2016	South America	Brazil	A4	A0	S2016	A	KT215096.1	*	**
SA_BRAG8_A4_S2016	South America	Brazil	A4	A0	S2016	A	KT215095.1	*	**
SA_BRAG9_C3_S2016	South America	Brazil	C3	C3	S2016	C	KT215125.1
SA_BRAB0_C5_S2016	South America	Brazil	C5	C0	S2016	C	KT215123.1	*	**
SA_BRAB1_C3_S2016	South America	Brazil	C3	C3	S2016	C	KT215122.1	*	**
SA_BRAB2_C3_S2016	South America	Brazil	C3	C3	S2016	C	KT215121.1	*	**
SA_BRAB3_C3_S2016	South America	Brazil	C3	C3	S2016	C	KT215120.1	*	**
SA_BRAB4_C2_S2016	South America	Brazil	C2	C0	S2016	C	KT215119.1	*	**
SA_BRAB5_B2_S2016	South America	Brazil	B2	B0	S2016	B	KT215118.1	*	**
SA_BRAB6_B1_S2016	South America	Brazil	B1	B1	S2016	B	KT215117.1	*	**
SA_BRAB7_B1_S2016	South America	Brazil	B1	B1	S2016	B	KT215116.1	*	**
SA_BRAB8_B1_S2016	South America	Brazil	B1	B1	S2016	B	KT215115.1	*	**
SA_BRAB9_B1_S2016	South America	Brazil	B1	B1	S2016	B	KT215114.1	*	**
SA_BRAC0_B1_S2016	South America	Brazil	B1	B1	S2016	B	KT215113.1	*	**
SA_BRAC1_B1_S2016	South America	Brazil	B1	B1	S2016	B	KT215112.1	*	**
SA_BRAC2_B1_S2016	South America	Brazil	B1	B1	S2016	B	KT215111.1	*	**
SA_BRAC3_B1_S2016	South America	Brazil	B1	B1	S2016	B	KT215110.1	*	**
SA_BRAC4_A2_S2016	South America	Brazil	A2	A2	S2016	A	KT215109.1	*	**
SA_BRAC5_A2_S2016	South America	Brazil	A2	A2	S2016	A	KT215108.1	*	**
SA_BRAC6_A1_S2016	South America	Brazil	A1	A0	S2016	A	KT215107.1	*	**
SA_BRAC7_F_S2016	South America	Brazil	F	F0	S2016	F	KT215106.1	*	**
SA_BRAC8_C3_S2016	South America	Brazil	C3	C3	S2016	C	KT215105.1	*	**
SA_BRAC9_C3_S2016	South America	Brazil	C3	C3	S2016	C	KT215104.1	*	**
SA_BRAD0_C3_S2016	South America	Brazil	C3	C3	S2016	C	KT215103.1	*	**
SA_BRAD1_B1_S2016	South America	Brazil	B1	B1	S2016	B	KT215102.1	*	**
SA_BRAD2_B1_S2016	South America	Brazil	B1	B1	S2016	B	KT215101.1	*	**
SA_BRAD3_B1_S2016	South America	Brazil	B1	B1	S2016	B	KT215100.1	*	**
SA_BRAD4_B1_S2016	South America	Brazil	B1	B1	S2016	B	KT215099.1	*	**
SA_BRAD5_B1_S2016	South America	Brazil	B1	B1	S2016	B	KT215098.1	*	**
SA_BRAD6_A5_S2016	South America	Brazil	A5	A5	S2016	A	KT215097.1	*	**
SA_BRAD7_B1_S2016	South America	Brazil	B1	B1	S2016	B	KT257723.1
SA_BRAD8_C7_S2016	South America	Brazil	C7	C0	S2016	C	KT257722.1
SA_BRAD9_C3_S2016	South America	Brazil	C3	C0	S2016	C	KT257721.1
SA_BRAJ0_C7_S2016	South America	Brazil	C7	C3	S2016	C	KT257720.1
SA_BRAJ1_C3_S2016	South America	Brazil	C3	C3	S2016	C	KT257719.1
SA_BRAJ2_C3_S2016	South America	Brazil	C3	C0	S2016	C	KT257718.1
SA_BRAJ3_B1_S2016	South America	Brazil	B1	B1	S2016	B	KT257717.1
SA_BRAJ4_B1_S2016	South America	Brazil	B1	B1	S2016	B	KT257716.1
SA_BRAJ5_B2_S2016	South America	Brazil	B2	B0	S2016	B	KT215163.1
SA_BRAJ6_B1_S2016	South America	Brazil	B1	B1	S2016	B	KT215162.1
SA_BRAJ7_B1_S2016	South America	Brazil	B1	B0	S2016	B	KT215161.1
SA_BRAJ8_A1_S2016	South America	Brazil	A1	A0	S2016	A	KT215160.1
SA_BRAJ9_A1_S2016	South America	Brazil	A1	A0	S2016	A	KT215159.1
SA_BRAK0_NA_S2016	South America	Brazil	NA	C3	S2016	C	KT215158.1
SA_BRAK1_C3_S2016	South America	Brazil	C3	C3	S2016	C	KT215157.1
SA_BRAK2_B1_S2016	South America	Brazil	B1	B1	S2016	B	KT215156.1
SA_BRAK3_B1_S2016	South America	Brazil	B1	B1	S2016	B	KT215155.1
SA_BRAK4_A2_S2016	South America	Brazil	A2	A3	S2016	A	KT215154.1
SA_BRAK5_A2_S2016	South America	Brazil	A2	A3	S2016	A	KT215153.1
SA_BRAK6_A2_S2016	South America	Brazil	A2	A3	S2016	A	KT215152.1
SA_BRAK7_A1_S2016	South America	Brazil	A1	A2	S2016	A	KT215151.1
SA_BRAK8_F_S2016	South America	Brazil	F	F0	S2016	F	KT215150.1
SA_BRAK9_C7_S2016	South America	Brazil	C7	C0	S2016	C	KT215149.1
SA_BRAM0_C3_S2016	South America	Brazil	C3	C3	S2016	C	KT215148.1
SA_BRAM1_C3_S2016	South America	Brazil	C3	C3	S2016	C	KT215147.1
SA_BRAM2_C3_S2016	South America	Brazil	C3	C3	S2016	C	KT215146.1
SA_BRAM3_C3_S2016	South America	Brazil	C3	C3	S2016	C	KT215145.1
SA_BRAM4_B1_S2016	South America	Brazil	B1	B1	S2016	B	KT215144.1
SA_BRAM5_B1_S2016	South America	Brazil	B1	B1	S2016	B	KT215143.1
SA_BRAM6_C3_S2016	South America	Brazil	C3	C3	S2016	C	KT215142.1
SA_BRAM7_C3_S2016	South America	Brazil	C3	C3	S2016	C	KT215141.1
SA_BRAM8_C1_S2016	South America	Brazil	C1	C0	S2016	C	KT215140.1
SA_BRAM9_B1_S2016	South America	Brazil	B1	B1	S2016	B	KT215139.1
SA_BRAN0_C3_S2016	South America	Brazil	C3	C3	S2016	C	KT215138.1
SA_BRAN1_C3_S2016	South America	Brazil	C3	C3	S2016	C	KT215137.1
SA_BRAN2_C3_S2016	South America	Brazil	C3	C0	S2016	C	KT215136.1
SA_BRAN3_C3_S2016	South America	Brazil	C3	C3	S2016	C	KT215135.1
SA_BRAN4_C3_S2016	South America	Brazil	C3	C3	S2016	C	KT215134.1
SA_BRAN5_C3_S2016	South America	Brazil	C3	C3	S2016	C	KT215133.1
SA_BRAN6_C3_S2016	South America	Brazil	C3	C0	S2016	C	KT215132.1
SA_BRAN7_B1_S2016	South America	Brazil	B1	B1	S2016	B	KT215131.1
SA_BRAN8_B1_S2016	South America	Brazil	B1	B1	S2016	B	KT215130.1
SA_BRAN9_B1_S2016	South America	Brazil	B1	B0	S2016	B	KT215129.1
SA_BRAP0_B1_S2016	South America	Brazil	B1	B1	S2016	B	KT215128.1
SA_BRAP1_A1_S2016	South America	Brazil	A1	A2	S2016	A	KT215127.1
SA_BRAP2_B1_S2016	South America	Brazil	B1	B1	S2016	B	KT215126.1
SA_ARG01_C0_2013	South America	Argentina	C	C3	2013	C	KU950296.1	*	**
SA_ARG02_B0_2012	South America	Argentina	B	B1	2012	B	KU950295.1	*	**
SA_ARG03_C0_2011	South America	Argentina	C	C3	2011	C	KU950294.1	*	**
SA_ARG04_C0_2010	South America	Argentina	C	C0	2010	C	KU950293.1	*	**
SA_ARG05_C0_2010	South America	Argentina	C	C0	2010	C	KU950292.1	*	**
SA_ARG06_C0_2009	South America	Argentina	C	C0	2009	C	KU950291.1	*	**
SA_ARG07_C0_2009	South America	Argentina	C	C3	2009	C	KU950290.1	*	**
SA_ARG08_C0_2009	South America	Argentina	C	C3	2009	C	KU950288.1	*	**
SA_ARG09_C0_2008	South America	Argentina	C	C0	2008	C	KU950287.1	*	**
SA_ARG10_B0_2006	South America	Argentina	B	B1	2006	B	KU950286.1	*	**
SA_ARG11_C0_2009	South America	Argentina	C	C0	2009	C	KU950285.1	*	**
SA_ARG12_A0_2005	South America	Argentina	A	A0	2005	A	KU950284.1	*	**
SA_ARG13_C0_2004	South America	Argentina	C	C0	2004	C	KU950283.1	*
SA_ARG14_C0_2003	South America	Argentina	C	C0	2003	C	KU950282.1	*
SA_ARG15_A0_2003	South America	Argentina	A	A3	2003	A	KU950281.1	*	**
SA_ARG16_C0_2003	South America	Argentina	C	C0	2003	C	KU950280.1	*	**
SA_ARG17_C0_2003	South America	Argentina	C	C0	2003	C	KU950279.1	*	**
SA_ARG18_C0_2003	South America	Argentina	C	C0	2003	C	KU950278.1	*
SA_ARG19_C0_2002	South America	Argentina	C	C0	2002	C	KU950277.1	*	**
SA_ARG20_B0_2002	South America	Argentina	B	B0	2002	B	KU950276.1	*	**
SA_ARG21_B0_2002	South America	Argentina	B	B0	2002	B	KU950275.1	*	**
SA_ARG22_C0_2001	South America	Argentina	C	C0	2001	C	KU950274.1	*	**
SA_ARG23_A0_2000	South America	Argentina	A	A2	2000	A	KU950273.1	*	**
SA_ARG24_C0_2000	South America	Argentina	C	C0	2000	C	KU950272.1	*	**
SA_ARG25_C0_2009	South America	Argentina	C	C0	2009	C	KU950289.1	*
AS_IRA89_C0_2014	Asia	Iran	C	C0	2014	C	KX063713.1
AS_IRA90_C0_2014	Asia	Iran	C	C0	2014	C	KX063712.1
AS_IRA91_A0_2014	Asia	Iran	A	C0	2014	C	KX063711.1
AS_IRA92_A0_2014	Asia	Iran	A	A3	2014	A	KX063710.1
AS_IRA93_C0_2014	Asia	Iran	C	C0	2014	C	KX063709.1
AS_IRA94_C0_2014	Asia	Iran	C	C0	2014	C	KX063708.1
AS_IRA95_C0_2014	Asia	Iran	C	C0	2014	C	KX063707.1
AS_IRA96_C0_2014	Asia	Iran	C	C0	2014	C	KX063706.1
AS_IRA97_C0_2011	Asia	Iran	C	C0	2011	C	KX063705.1
AS_IRA98_C0_2012	Asia	Iran	C	C0	2012	C	KX063704.1
AS_IRA99_C0_2012	Asia	Iran	C	C0	2012	C	KX063703.1
AS_IRAH0_C0_2012	Asia	Iran	C	C0	2012	C	KX063702.1
AS_IRAH1_C0_2012	Asia	Iran	C	C0	2012	C	KX063701.1
AS_IRAH2_C0_2012	Asia	Iran	C	C0	2012	C	KX063700.1
AS_IRAH3_C0_2011	Asia	Iran	C	C0	2011	C	KX063699.1
AS_IRAH4_A0_2013	Asia	Iran	A	A3	2013	A	KX063698.1
AS_IRAH5_C0_2012	Asia	Iran	C	C0	2012	C	KX063697.1
AS_IRAH6_C0_2012	Asia	Iran	C	C0	2012	C	KX063696.1
AS_IRAH7_C0_2012	Asia	Iran	C	C0	2012	C	KX063695.1
AS_IRAH8_C0_2014	Asia	Iran	C	C0	2014	C	KX063694.1
AS_IRAH9_A0_2014	Asia	Iran	A	A0	2014	A	KX063693.1
AS_IRAT0_C0_2014	Asia	Iran	C	C0	2014	C	KX063692.1
AS_IRAT1_C0_2013	Asia	Iran	C	C0	2013	C	KX063691.1
AS_IRAT2_C0_2013	Asia	Iran	C	C0	2013	C	KX063690.1
AS_IRAT3_C0_2013	Asia	Iran	C	C0	2013	C	KX063689.1
AS_IRAT4_C0_2013	Asia	Iran	C	C0	2013	C	KX063688.1
AS_IRAT5_A0_2013	Asia	Iran	A	A0	2013	A	KX063687.1
AS_IRAT6_C0_2012	Asia	Iran	C	C0	2012	C	KX063686.1
AS_IRAT7_C0_2012	Asia	Iran	C	C0	2012	C	KX063685.1
AS_IRAT8_C0_2012	Asia	Iran	C	C0	2012	C	KX063684.1
AS_IRAT9_C0_2012	Asia	Iran	C	B0	2012	B	KX063683.1
AS_IRAE0_C0_2012	Asia	Iran	C	C0	2012	C	KX063682.1
AS_IRAE1_C0_2012	Asia	Iran	C	C0	2012	C	KX063681.1
AS_IRAE2_C0_2012	Asia	Iran	C	C0	2012	C	KX063680.1
AS_IRAE3_C0_2012	Asia	Iran	C	C0	2012	C	KX063679.1
AS_IRAE4_C0_2012	Asia	Iran	C	C0	2012	C	KX063678.1
AS_IRAE5_C0_2012	Asia	Iran	C	C0	2012	C	KX063677.1
AS_IRAE6_C0_2011	Asia	Iran	C	B1	2011	B	KX063676.1
AS_IRAE7_C0_2011	Asia	Iran	C	C0	2011	C	KX063675.1
AS_IRAE8_C0_2011	Asia	Iran	C	C0	2011	C	KX063674.1
NA_USA_N0_2013	North America	USA	N0	A0	2013	A	MN419219.1	*	**
NA_USA_N0_2019	North America	USA	N0	A0	2019	A	MK733606.1	*	**
SA_ARG_N0_S2000	South America	Argentina	N0	A0	S2000	A	AF278833.1
SA_ARG_N0_S2019	South America	Argentina	N0	A0	S2019	A	MN556703.1
EU_FRA_N0_2014	Europe	France	N0	A0	2014	A	MK840453.1	*	**
EU_FRA_N0_2014	Europe	France	N0	A0	2014	A	MK876737.1	*	**
AS_JAP_N0_S2000	Asia	Japan	N0	A0	S2000	A	AF278851.1	*	**
SA_BRA_N0_2016	South America	Brazil	N0	A0	2016	A	MN318206.1	*	**
SA_BRA_A0_2015	South America	Brazil	A0	A0	2015	A	MT597157.1	*	**
SA_BRA_A0_2015	South America	Brazil	A0	A0	2015	A	MT597159.1	*	**
SA_BRA_A0_2015	South America	Brazil	A0	A0	2015	A	MT597156.1	*	**
NA_USA_N0_2012	North America	USA	N0	A0	2012	A	MN419225.1	*	**
SA_BRA_A0_2015	South America	Brazil	A0	A0	2015	A	MT597158.1	*	**
SA_BRA_A0_2015	South America	Brazil	A0	A0	2015	A	MT597155.1	*	**
SA_BRA_N0_2016	South America	Brazil	N0	A0	2016	A	MN318207.1	*	**
SA_ARG_N0_2016	South America	Argentina	N0	A0	2016	A	MN782048.1
EU_FRA_N0_2011	Europe	France	N0	A0	2011	A	MK840455.1	*	**
SA_ARG_N0_S2019	South America	Argentina	N0	A0	S2019	A	MN556696.1
EU_FRA_N0_2012	Europe	France	N0	A0	2012	A	MK840452.1	*
NA_USA_N0_2010	North America	USA	N0	A0	2010	A	MZ712185.1	*	**
NA_USA_N0_S2000	North America	USA	N0	A0	S2000	A	AF278827.1	*	**
SA_BRA_N0_2016	South America	Brazil	N0	A0	2016	A	MN318209.1	*	**
NA_USA_N0_2013	North America	USA	N0	A0	2013	A	MN419222.1	*	**
SA_BRA_N0_2016	South America	Brazil	N0	A0	2016	A	MN318205.1	*	**
SA_ARG_N0_S2019	South America	Argentina	N0	A0	S2019	A	MN556698.1
EU_FRA_N0_2013	Europe	France	N0	A0	2013	A	MK840457.1	*
EU_FRA_N0_2014	Europe	France	N0	A0	2014	A	MK840456.1	*
EU_FRA_N0_2018	Europe	France	N0	A0	2018	A	MK840459.1	*
AS_JAP_N0_S2000	Asia	Japan	N0	A0	S2000	A	AF278838.1	*	**
OC_AUS_N0_S2000	Oceian	Australia	N0	A0	S2000	A	AF278825.1	*	**
EU_FRA_N0_2014	Europe	France	N0	A0	2014	A	MK876733.1	*	**
NA_USA_N0_2013	North America	USA	N0	A0	2013	A	MN419220.1	*	**
SA_BRA_N0_2016	South America	Brazil	N0	A0	2016	A	MN318210.1	*	**
SA_BRA_N0_2016	South America	Brazil	N0	A0	2016	A	MN318208.1	*	**
EU_FRA_N0_2012	Europe	France	N0	A0	2012	A	MK840460.1	*
NA_USA_N0_S2000	North America	USA	N0	A2	S2000	A	AF278830.1	*	**
AS_CHI_N0_2019	Asia	China	N0	A2	2019	A	MZ490466.1	*
AS_CHI_N0_2019	Asia	China	N0	A2	2019	A	MZ490465.1	*
SA_ARG_N0_2016	South America	Argentina	N0	A2	2016	A	MN782045.1
NA_USA_N0_S2000	North America	USA	N0	A2	S2000	A	AF278855.1
SA_ARG_N0_S2019	South America	Argentina	N0	A2	S2019	A	MN556701.1
SA_ARG_N0_2016	South America	Argentina	N0	A2	2016	A	MN782043.1
SA_ARG_N0_2016	South America	Argentina	N0	A2	2016	A	MN782042.1
AS_JAP_N0_S2000	Asia	Japan	N0	A2	S2000	A	AF278837.1
AS_CHI_N0_2019	Asia	China	N0	A2	2019	A	MZ490467.1	*
NA_USA_N0_2019	North America	USA	N0	A2	2019	A	MK733607.1	*	**
NA_USA_N0_S1997	North America	USA	N0	A2	S1997	A	U75698.1	*	**
NA_USA_N0_2010	North America	USA	N0	A2	2010	A	MZ712184.1	*	**
AS_JAP_N0_2016	Asia	Japan	N0	A2	2016	A	AP017458.1	*	**
AS_JAP_N0_S2000	Asia	Japan	N0	A2	S2000	A	AF278839.1	*	**
AS_JAP_N0_S2000	Asia	Japan	N0	A2	S2000	A	AF278852.1	*	**
OC_AUS_N0_S2000	Oceian	Australia	N0	A2	S2000	A	AF278824.1	*	**
EU_FRA_N0_2013	Europe	France	N0	A2	2013	A	MK840461.1	*
NA_USA_N0_S2000	North America	USA	N0	A3	S2000	A	AF278828.1	*	**
EU_FRA_N0_2014	Europe	France	N0	A3	2014	A	MK840458.1	*
SA_ARG_N0_2016	South America	Argentina	N0	A3	2016	A	MN782051.1
NA_USA_N0_2021	North America	USA	N0	A3	2021	A	MZ712172.1	*	**
EU_GER_N0_S2010	Europe	German	N0	A3	S2010	A	HQ404500.1	*	**
NA_USA_A5_S2020	North America	USA	A5	A3	S2020	A	MT936340.2	*	**
EU_GER_N0_S2012	Europe	German	N0	A3	S2012	A	JX228174.1	*	**
NA_USA_N0_S2000	North America	USA	N0	A3	S2000	A	AF278854.1
SA_ARG_N0_S2000	South America	Argentina	N0	A3	S2000	A	AF278835.1
SA_ARG_N0_S2019	South America	Argentina	N0	A3	S2019	A	MN556702.1
AS_KUW_N0_S2000	Asia	Kuwait	N0	A3	S2000	A	AF274308.1
SA_ARG_N0_S2019	South America	Argentina	N0	A3	S2019	A	MN556699.1
SA_ARG_N0_S2019	South America	Argentina	N0	A3	S2019	A	MN556700.1
SA_ARG_N0_2016	South America	Argentina	N0	A3	2016	A	MN782053.1
NA_USA_N0_S2000	North America	USA	N0	A3	S2000	A	AF278829.1	*	**
SA_ARG_N0_2016	South America	Argentina	N0	A3	2016	A	MN782047.1
SA_BRA_N0_2016	South America	Brazil	N0	A3	2016	A	MN318204.1	*	**
AF_GAB_A5_2015	Africa	Gabon	A5	A5	2015	A	MT900813.1	*
AF_GAB_A5_2015	Africa	Gabon	A5	A5	2015	A	MT900825.1	*
AF_GAB_A5_2015	Africa	Gabon	A5	A5	2015	A	MT900826.1	*
NA_USA_A5_2010	North America	USA	A5	A5	2010	A	OL829884.1	*	**
AF_GAB_A5_2016	Africa	Gabon	A5	A5	2016	A	MT900810.1	*
AF_UGA_A5_2001	Africa	Uganda	A5	A5	2001	A	MH632218.1	*	**
AF_UGA_A5_2001	Africa	Uganda	A5	A5	2001	A	MH632234.1	*	**
NA_USA_A5_2011	North America	USA	A5	A5	2011	A	OL829879.1	*	**
AF_CON_N0_2019	Africa	Congo	N0	A5	2019	A	MW892533.1	*
NA_USA_A5_2010	North America	USA	A5	A5	2010	A	OL829871.1	*	**
NA_USA_A5_2010	North America	USA	A5	A5	2010	A	OL829875.1	*	**
NA_USA_N0_2010	North America	USA	N0	A5	2010	A	MN419227.1	*	**
AF_UGA_A5_2001	Africa	Uganda	A5	A5	2001	A	MH632205.1	*	**
AF_UGA_A5_2001	Africa	Uganda	A5	A5	2001	A	MH632228.1	*	**
NA_USA_A5_2011	North America	USA	A5	A5	2011	A	OL829864.2	*	**
AF_UGA_C1_2013	Africa	Uganda	C1	A5	2013	A	MZ923812.1	*	**
NA_USA_A5_2010	North America	USA	A5	A5	2010	A	OL829883.1	*	**
AF_ZAM_N0_S2015	Africa	Zambia	N0	A5	S2015	A	KT271455.1	*	**
NA_USA_A5_2010	North America	USA	A5	A5	2010	A	OL829893.1	*	**
AF_CON_N0_2019	Africa	Congo	N0	A5	2019	A	MW892532.1	*
AF_MAL_N0_2017	Africa	Malawi	N0	A5	2017	A	MZ712177.1	*	**
AF_MAL_N0_2017	Africa	Malawi	N0	A5	2017	A	MZ712179.1	*	**
NA_USA_A5_2011	North America	USA	A5	A5	2011	A	OL829863.1	*	**
AF_GAB_A5_2015	Africa	Gabon	A5	A5	2015	A	MT900812.1	*
NA_USA_A5_2010	North America	USA	A5	A5	2010	A	OL829881.1	*	**
NA_USA_A5_2010	North America	USA	A5	A5	2010	A	OL829877.1	*	**
NA_USA_A5_2010	North America	USA	A5	A5	2010	A	OL829880.1	*	**
NA_USA_A5_2010	North America	USA	A5	A5	2010	A	OL829882.1	*	**
NA_USA_A5_2010	North America	USA	A5	A5	2010	A	OL829888.1	*	**
NA_USA_A5_2010	North America	USA	A5	A5	2010	A	OL829892.1	*	**
NA_USA_A5_2010	North America	USA	A5	A5	2010	A	OL829870.1	*	**
NA_USA_A5_2010	North America	USA	A5	A5	2010	A	OL829891.1	*	**
NA_USA_A5_2010	North America	USA	A5	A5	2010	A	OL829873.1	*	**
NA_USA_A5_2010	North America	USA	A5	A5	2010	A	OL829887.2	*	**
AF_UGA_A5_2001	Africa	Uganda	A5	A5	2001	A	MH632235.1	*	**
AF_UGA_A5_2001	Africa	Uganda	A5	A5	2001	A	MH632238.1	*	**
AF_GAB_A5_2015	Africa	Gabon	A5	A5	2015	A	MT900811.1	*
NA_USA_A5_2010	North America	USA	A5	A5	2010	A	OL829890.3	*	**
NA_USA_A5_2010	North America	USA	A5	A5	2010	A	OL829889.1	*	**
NA_USA_A5_2010	North America	USA	A5	A5	2010	A	OL829874.1	*	**
NA_USA_A5_2010	North America	USA	A5	A5	2010	A	OL829894.1	*	**
NA_USA_N0_2010	North America	USA	N0	A5	2010	A	MZ712182.1	*	**
SA_ARG_N0_S2019	South America	Argentina	N0	A5	S2019	A	MN556697.1
NA_USA_A5_2010	North America	USA	A5	A5	2010	A	OL829878.1	*	**
AF_CON_N0_2019	Africa	Congo	N0	A5	2019	A	MW892531.1	*
AF_UGA_A5_2001	Africa	Uganda	A5	A5	2001	A	MH632239.1	*	**
AF_UGA_A5_2013	Africa	Uganda	A5	A5	2013	A	MT510652.2	*	**
AF_UGA_A5_2013	Africa	Uganda	A5	A5	2013	A	MT510653.2	*	**
AF_UGA_C1_2018	Africa	Uganda	C1	A5	2018	A	MZ923819.1	*	**
AF_UGA_N0_S2000	Africa	Uganda	N0	A5	S2000	A	AF278831.1	*	**
AF_UGA_A5_2014	Africa	Uganda	A5	A5	2014	A	MZ923815.1	*	**
AF_UGA_C1_2014	Africa	Uganda	C1	A5	2014	A	MZ923816.1	*	**
AF_UGA_A5_2001	Africa	Uganda	A5	A5	2001	A	MH632229.1	*	**
AF_UGA_A5_2001	Africa	Uganda	A5	A5	2001	A	MH632217.1	*	**
AF_UGA_A5_2001	Africa	Uganda	A5	A5	2001	A	MH632214.1	*	**
AF_UGA_A5_2001	Africa	Uganda	A5	A5	2001	A	MH632231.1	*	**
AF_UGA_A5_2001	Africa	Uganda	A5	A5	2001	A	MH632240.1	*	**
AF_UGA_A5_2013	Africa	Uganda	A5	A5	2013	A	MT510666.2	*	**
AF_UGA_A5_2013	Africa	Uganda	A5	A5	2013	A	MT510668.2	*	**
AF_UGA_A5_2013	Africa	Uganda	A5	A5	2013	A	MT510667.2	*	**
AF_UGA_A5_2001	Africa	Uganda	A5	A5	2001	A	MH632209.1	*	**
AF_UGA_A5_2001	Africa	Uganda	A5	A5	2001	A	MH632223.1	*	**
NA_USA_A5_2010	North America	USA	A5	A5	2010	A	OL829867.1	*	**
AF_UGA_A5_2001	Africa	Uganda	A5	A5	2001	A	MH632232.1	*	**
AF_UGA_A5_2012	Africa	Uganda	A5	A5	2012	A	MT510648.2	*	**
AF_UGA_A5_2013	Africa	Uganda	A5	A5	2013	A	MT510651.2	*	**
AF_UGA_A5_2013	Africa	Uganda	A5	A5	2013	A	MZ923808.1	*	**
AF_UGA_A5_2012	Africa	Uganda	A5	A5	2012	A	MT510650.2	*	**
AF_UGA_A5_2012	Africa	Uganda	A5	A5	2012	A	MT510649.2	*	**
AF_UGA_A5_2014	Africa	Uganda	A5	A5	2014	A	MZ923814.1	*	**
AF_UGA_A5_2001	Africa	Uganda	A5	A5	2001	A	MH632237.1	*	**
AF_UGA_A5_2001	Africa	Uganda	A5	A5	2001	A	MH632212.1	*	**
AF_UGA_A5_2001	Africa	Uganda	A5	A5	2001	A	MH632225.1	*	**
AF_UGA_A5_2001	Africa	Uganda	A5	A5	2001	A	MH632204.1	*	**
AF_UGA_A5_2019	Africa	Uganda	A5	A5	2019	A	MZ923821.1	*	**
AF_UGA_A5_2001	Africa	Uganda	A5	A5	2001	A	MH632210.1	*	**
AF_UGA_A5_2014	Africa	Uganda	A5	A5	2014	A	MZ923825.1	*	**
AF_UGA_A5_2014	Africa	Uganda	A5	A5	2014	A	MZ923822.1	*	**
AF_UGA_A5_2014	Africa	Uganda	A5	A5	2014	A	MZ923824.1	*	**
AF_UGA_A5_2001	Africa	Uganda	A5	A5	2001	A	MH632207.1	*	**
AF_UGA_A5_2014	Africa	Uganda	A5	A5	2014	A	MZ923823.1	*	**
EU_FRA_N0_2015	Europe	France	N0	F0	2015	F	MK840454.1	*
EU_FRA_N0_2015	Europe	France	N0	F0	2015	F	MK840478.1
SA_ARG_N0_S2019	South America	Argentina	N0	F0	S2019	F	MN556715.1
EU_FRA_N0_2016	Europe	France	N0	F0	2016	F	MK840450.1	*	**
EU_FRA_N0_2012	Europe	France	N0	F0	2012	F	MK840449.1	*	**
EU_FRA_N0_2017	Europe	France	N0	F0	2017	F	MK840477.1
EU_FRA_N0_2015	Europe	France	N0	F0	2015	F	MK876732.1	*	**
EU_FRA_N0_2012	Europe	France	N0	F0	2012	F	MK876736.1	*	**
EU_FRA_N0_2016	Europe	France	N0	F0	2016	F	MK876735.1	*	**
EU_FRA_N0_2014	Europe	France	N0	F0	2014	F	MK876734.1	*	**
AF_GAB_F0_2017	Africa	Gabon	F0	F0	2017	F	MT900822.1	*
EU_FRA_N0_2014	Europe	France	N0	F0	2014	F	MK840451.1	*
AF_UGA_F0_2001	Africa	Uganda	F0	F0	2001	F	MH632216.1	*	**
SA_BRA_N0_2006	South America	Brazil	N0	E0	2006	E	FJ911624.1	*
AS_JAP_N0_S2000	Asia	Japan	N0	D0	S2000	D	AF278845.1	*	**
AS_JAP_N0_S2000	Asia	Japan	N0	D0	S2000	D	AF278844.1	*	**
AS_JAP_N0_S2000	Asia	Japan	N0	D0	S2000	D	AF278846.1	*	**
AF_UGA_C1_2018	Africa	Uganda	C1	B0	2018	B	MZ923817.1	*	**
AF_UGA_B2_2001	Africa	Uganda	B2	B0	2001	B	MH632211.1	*	**
AF_UGA_C1_2013	Africa	Uganda	C1	B3	2013	B	MZ923826.1	*	**
AF_UGA_C1_2013	Africa	Uganda	C1	B3	2013	B	MZ923827.1	*	**
AF_UGA_B3_2013	Africa	Uganda	B3	B3	2013	B	MT510669.1	*	**
AF_UGA_B2_2001	Africa	Uganda	B2	B3	2001	B	MH632206.1	*	**
AF_UGA_B2_2001	Africa	Uganda	B2	B3	2001	B	MH632219.1	*	**
AF_UGA_C1_2018	Africa	Uganda	C1	B3	2018	B	MZ923820.1	*	**
AF_ZAM_N0_S2015	Africa	Zambia	N0	B3	S2015	B	KT271468.1	*	**
AF_ZAM_N0_S2015	Africa	Zambia	N0	B3	S2015	B	KT271460.1	*	**
AF_SOU_B2_S2001	Africa	South Africa	B2	B3	S2001	B	AH010981.2	*	**
AF_SOU_B2_2001	Africa	South Africa	B2	B2	2001	B	MH632203.1	*	**
NA_USA_B2_2010	North America	USA	B2	B0	2010	B	OL829898.1	*	**
AF_ZAM_N0_S2015	Africa	Zambia	N0	B0	S2015	B	KT271456.1	*	**
AF_UGA_C1_2013	Africa	Uganda	C1	B0	2013	B	MZ923813.1	*	**
AF_GAB_B1_2006	Africa	Gabon	B1	B1	2006	B	MT900827.1	*
AF_GAB_B1_2017	Africa	Gabon	B1	B1	2017	B	MT900821.1	*
AF_GAB_B1_2016	Africa	Gabon	B1	B1	2016	B	MT900808.1	*
AF_GAB_B1_2006	Africa	Gabon	B1	B1	2006	B	MT900830.1	*
AF_UGA_B1_2001	Africa	Uganda	B1	B1	2001	B	MH632208.1	*	**
AF_UGA_B1_2001	Africa	Uganda	B1	B1	2001	B	MH632230.1	*	**
AF_GAB_B1_2017	Africa	Gabon	B1	B1	2017	B	MT900819.1	*
AF_GAB_B1_2006	Africa	Gabon	B1	B1	2006	B	MT900828.1	*
AF_GAB_B1_2015	Africa	Gabon	B1	B1	2015	B	MT900824.1	*	**
AF_CON_N0_2019	Africa	Congo	N0	B1	2019	B	MW892536.1	*	**
AF_GAB_B1_2016	Africa	Gabon	B1	B1	2016	B	MT900803.1	*
AF_GAB_B1_2006	Africa	Gabon	B1	B1	2006	B	MT900829.1	*
AF_GAB_B1_2015	Africa	Gabon	B1	B1	2015	B	MT900814.1	*
[truncated: 159 more rows]
