# Supplementary material for: Evolutionary analysis and population dynamics in the global transmission of Kaposi’s sarcoma-associated herpesvirus
Source: Arch Virol. 2025 Mar 27;170(5):92. doi: 10.1007/s00705-025-06259-9 (PMC11950004; doi:10.1007/s00705-025-06259-9)
Supplement: Supplementary file 3 — Supplementary file3 (CSV 46 KB) [file 705_2025_6259_MOESM3_ESM.csv]

Table S2: Recombination results of ORF-K1 gene using RDP4 software.
			Breakpoint Positions
		In Alignment		In Recombinant Sequence		Relative to AF042370.1							Detection Methods
Recombination Event Number	Number In .RDP File	Begin	End	Begin	End	Begin	End	Recombinant Sequence(s)	Minor Parental Sequence(s)	Major Parental Sequence(s)	RDP	GENECONV	Bootscan	Maxchi	Chimaera	SiSscan	PhylPro	LARD	3Seq
1	1~	790	609	735	585	790	609	GU097435.1C	KT215123.1	Unknown(MN318222.1)	NS	NS	NS	5.50E-06	NS	3.50E-10	NS	NS	1.63E-10
1									AF130282.1	Unknown(AF130273.1)
1									AF130284.1	Unknown(AF201851.1)
1									AF130288.1	Unknown(AM423130.1)
1									AF130289.1	Unknown(AM423135.1)
1									AF130305.1	Unknown(AM423136.1)
1									AF151690.1	Unknown(AY042954.1)
1									AF171057.1	Unknown(AY204661.1)
1									AF171058.1	Unknown(DQ394058.1)
1									AF171059.1	Unknown(GU097416.1)
1									AF178778.1	Unknown(GU097424.1)
1									AF178784.1	Unknown(JN242285.1)
1									AF178794.1	Unknown(JN242286.1)
1									AF178797.1	Unknown(JN242288.1)
1									AF178798.1	Unknown(JN242290.1)
1									AF178807.1	Unknown(JN242292.1)
1									AF178823.1	Unknown(JN800484.1)
1									AF178830.1	Unknown(JN800489.1)
1									AF201847.1	Unknown(KU950292.1)
1									AF201849.1	Unknown(KU950296.1)
1									AF201850.1	Unknown(MN318217.1)
1									AF201853.1	Unknown(MN318218.1)
1									AF278828.1	Unknown(MN318219.1)
1									AF278829.1	Unknown(MN318220.1)
1									AF278831.1	Unknown(MN318221.1)
1									AF387369.1	Unknown(MN318223.1)
1									AM423127.1	Unknown(MN318224.1)
1									AM423128.1	Unknown(MN318225.1)
1									AM423129.1	Unknown(MN318226.1)
1									AM423131.1	Unknown(MN318227.1)
1									AM423132.1	Unknown(MZ712174.1)
1									AM423133.1	Unknown(MZ712175.1)
1									AM423134.1	Unknown(MZ712176.1)
1									AM423137.1	Unknown(MZ712178.1)
1									AM423138.1	Unknown(MZ712181.1)
1									AM423139.1
1									AY042950.1
1									AY042951.1
1									AY042952.1
1									AY042953.1
1									AY042955.1
1									AY204641.1
1									AY204647.1
1									AY204656.1
1									AY204670.1
1									AY623769.1
1									AY623771.1
1									AY623773.1
1									AY623778.1
1									AY623779.1
1									AY623780.1
1									AY623787.1
1									AY623790.1
1									DQ394037.1
1									DQ394038.1
1									DQ394064.1
1									DQ394068.1
1									FJ884607.1
1									FJ884610.1
1									FJ884611.1
1									FJ884623.1
1									FJ884624.1
1									GQ861475.1
1									GQ861477.1
1									GQ861478.1
1									GQ861480.1
1									GQ861483.1
1									GQ861487.1
1									GQ861488.1
1									GQ861489.1
1									GQ861491.1
1									GQ861492.1
1									GU097420.1
1									GU097426.1
1									GU097427.1
1									GU097429.1
1									GU097432.1
1									GU097433.1
1									GU097434.1
1									HQ391934.1
1									JX290278.1
1									JX290284.1
1									JX290287.1
1									JX290289.1
1									JX290292.1
1									JX290293.1
1									JX290297.1
1									JX290298.1
1									KP997035.1
1									KP997040.1
1									KP997041.1
1									KP997044.1
1									KP997046.1
1									KP997048.1
1									KP997049.1
1									KP997051.1
1									KP997052.1
1									KP997053.1
1									KP997057.1
1									KP997058.1
1									KP997059.1
1									KP997063.1
1									KP997065.1
1									KP997070.1
1									KP997075.1
1									KP997078.1
1									KP997083.1
1									KP997085.1
1									KP997087.1
1									KP997088.1
1									KP997089.1
1									KP997090.1
1									KP997091.1
1									KP997092.1
1									KP997093.1
1									KP997098.1
1									KP997099.1
1									KP997101.1
1									KP997103.1
1									KP997105.1
1									KP997106.1
1									KP997107.1
1									KP997109.1
1									KP997110.1
1									KP997111.1
1									KP997113.1
1									KP997117.1
1									KP997118.1
1									KP997120.1
1									KP997121.1
1									KP997123.1
1									KP997124.1
1									KP997125.1
1									KP997126.1
1									KP997127.1
1									KP997131.1
1									KP997132.1
1									KP997135.1
1									KT215097.1
1									KT271455.1
1									KU950273.1
1									KU950281.1
1									MH632204.1
1									MH632205.1
1									MH632207.1
1									MH632209.1
1									MH632210.1
1									MH632212.1
1									MH632214.1
1									MH632217.1
1									MH632218.1
1									MH632223.1
1									MH632225.1
1									MH632228.1
1									MH632229.1
1									MH632231.1
1									MH632232.1
1									MH632234.1
1									MH632235.1
1									MH632237.1
1									MH632238.1
1									MH632239.1
1									MH632240.1
1									MK733607.1
1									MN318204.1
1									MN419227.1
1									MT510648.2
1									MT510649.2
1									MT510650.2
1									MT510651.2
1									MT510652.2
1									MT510653.2
1									MT510666.2
1									MT510667.2
1									MT510668.2
1									MT900810.1
1									MT900813.1
1									MT900825.1
1									MT900826.1
1									MZ712177.1
1									MZ712179.1
1									MZ712182.1
1									MZ712184.1
1									MZ923808.1
1									MZ923812.1
1									MZ923814.1
1									MZ923815.1
1									MZ923816.1
1									MZ923819.1
1									MZ923821.1
1									MZ923822.1
1									MZ923823.1
1									MZ923824.1
1									MZ923825.1
1									OL829864.2
1									OL829867.1
1									OL829870.1
1									OL829871.1
1									OL829873.1
1									OL829874.1
1									OL829875.1
1									OL829877.1
1									OL829878.1
1									OL829879.1
1									OL829880.1
1									OL829881.1
1									OL829882.1
1									OL829883.1
1									OL829884.1
1									OL829887.2
1									OL829888.1
1									OL829889.1
1									OL829890.3
1									OL829891.1
1									OL829893.1
1									OL829894.1
1									U75698.1
2	2	102	700	102	700	102	700	MZ712178.1C	NC_009333.1	Unknown(KU950291.1)	2.62E-03	NS	2.65E-03	4.02E-05	NS	NS	NS	NS	5.45E-10
2									AF130268.1	Unknown(AF042370.1)
2									AF148805.2	Unknown(AF130267.1)
2										Unknown(AF130271.1)
2										Unknown(AF130273.1)
2										Unknown(AF130304.1)
2										Unknown(AF133041.1)
2										Unknown(AF178776.1)
2										Unknown(AF178780.1)
2										Unknown(AF178781.1)
2										Unknown(AF178803.1)
2										Unknown(AF178805.1)
2										Unknown(AF178808.1)
2										Unknown(AF178820.1)
2										Unknown(AF196316.1)
2										Unknown(AF278826.1)
2										Unknown(AF278841.1)
2										Unknown(AF278843.1)
2										Unknown(AY042954.1)
2										Unknown(AY204649.1)
2										Unknown(AY204659.1)
2										Unknown(AY204661.1)
2										Unknown(AY204666.1)
2										Unknown(AY204669.1)
2										Unknown(AY766082.1)
2										Unknown(AY766083.1)
2										Unknown(DQ394034.1)
2										Unknown(DQ394041.1)
2										Unknown(DQ394043.1)
2										Unknown(DQ394046.1)
2										Unknown(DQ394048.1)
2										Unknown(DQ394052.1)
2										Unknown(DQ394054.1)
2										Unknown(DQ394055.1)
2										Unknown(DQ394056.1)
2										Unknown(DQ394058.1)
2										Unknown(DQ394061.1)
2										Unknown(DQ394062.1)
2										Unknown(DQ394065.1)
2										Unknown(DQ394066.1)
2										Unknown(DQ394067.1)
2										Unknown(GU097417.1)
2										Unknown(GU097418.1)
2										Unknown(GU097422.1)
2										Unknown(GU097423.1)
2										Unknown(GU097424.1)
2										Unknown(JN242285.1)
2										Unknown(JN242286.1)
2										Unknown(KT215119.1)
2										Unknown(KT215124.1)
2										Unknown(KU950272.1)
2										Unknown(KU950274.1)
2										Unknown(KU950277.1)
2										Unknown(KU950279.1)
2										Unknown(KU950280.1)
2										Unknown(KU950285.1)
2										Unknown(KU950292.1)
2										Unknown(MH632224.1)
2										Unknown(MH632233.1)
2										Unknown(MN318222.1)
2										Unknown(MN318223.1)
2										Unknown(MT510663.2)
2										Unknown(MT510664.2)
2										Unknown(MT510665.2)
2										Unknown(MZ923809.1)
3	3	818	436	818	436	818	436	FJ884614.1C	AY623777.1	AF178830.1	1.98E-03	4.47E-02	2.20E-02	2.22E-06	4.22E-05	3.06E-07	NS	NS	1.23E-08
3								AF042370.1C	MZ712174.1	AF130282.1
3								AF130304.1C	MZ712176.1	AF130284.1
3								AF178776.1C		AF130289.1
3								AF178781.1C		AF151690.1
3								AF178803.1C		AF171057.1
3								AF178805.1C		AF171058.1
3								AF178808.1C		AF178778.1
3								AF178820.1C		AF178779.1
3								AF196316.1C		AF178784.1
3								AF278841.1C		AF178790.1
3								AF278843.1C		AF178794.1
3								AY766082.1N		AF178797.1
3								AY766083.1N		AF178798.1
3								DQ394034.1C		AF178799.1
3								DQ394041.1C		AF178819.1
3								DQ394043.1C		AF178823.1
3								DQ394046.1C		AF201853.1
3								DQ394052.1C		AF278828.1
3								DQ394054.1C		AF278829.1
3								DQ394056.1C		AF278831.1
3								DQ394061.1C		AF387368.1
3								DQ394062.1C		AF387369.1
3								DQ394065.1C		AY042950.1
3								JN800489.1C		AY042951.1
3								KT215124.1C		AY042952.1
3								MK733608.1C		AY042953.1
3								MN318226.1C		AY042955.1
3								MZ712173.1C		AY204658.1
3								MZ712183.1C		AY204662.2
3										AY623768.1
3										AY623769.1
3										AY623774.1
3										AY623776.1
3										AY623779.1
3										AY623785.1
3										AY623787.1
3										FJ884607.1
3										FJ884623.1
3										FJ884624.1
3										GU097426.1
3										GU097427.1
3										GU097428.1
3										GU097429.1
3										GU097432.1
3										GU097433.1
3										GU097434.1
3										HQ391934.1
3										HQ404500.1
3										JN613419.1
3										JN800483.1
3										JN800485.1
3										JX228174.1
3										JX290277.1
3										JX290278.1
3										JX290279.1
3										JX290281.1
3										JX290282.1
3										JX290284.1
3										JX290285.1
3										JX290286.1
3										JX290287.1
3										JX290288.1
3										JX290289.1
3										JX290290.1
3										JX290291.1
3										JX290292.1
3										JX290293.1
3										JX290294.1
3										JX290295.1
3										JX290296.1
3										JX290297.1
3										JX290298.1
3										JX290299.1
3										JX290300.1
3										KP997035.1
3										KP997040.1
3										KP997041.1
3										KP997044.1
3										KP997046.1
3										KP997048.1
3										KP997049.1
3										KP997051.1
3										KP997052.1
3										KP997053.1
3										KP997057.1
3										KP997058.1
3										KP997059.1
3										KP997063.1
3										KP997065.1
3										KP997070.1
3										KP997075.1
3										KP997078.1
3										KP997083.1
3										KP997085.1
3										KP997087.1
3										KP997088.1
3										KP997089.1
3										KP997090.1
3										KP997091.1
3										KP997092.1
3										KP997093.1
3										KP997097.1
3										KP997098.1
3										KP997099.1
3										KP997101.1
3										KP997103.1
3										KP997105.1
3										KP997106.1
3										KP997107.1
3										KP997109.1
3										KP997110.1
3										KP997111.1
3										KP997113.1
3										KP997117.1
3										KP997118.1
3										KP997120.1
3										KP997121.1
3										KP997123.1
3										KP997124.1
3										KP997125.1
3										KP997126.1
3										KP997127.1
3										KP997131.1
3										KP997132.1
3										KP997135.1
3										KT215097.1
3										KT271455.1
3										KU950281.1
3										MH632204.1
3										MH632205.1
3										MH632207.1
3										MH632209.1
3										MH632210.1
3										MH632212.1
3										MH632214.1
3										MH632217.1
3										MH632218.1
3										MH632223.1
3										MH632225.1
3										MH632228.1
3										MH632229.1
3										MH632231.1
3										MH632232.1
3										MH632234.1
3										MH632235.1
3										MH632237.1
3										MH632238.1
3										MH632239.1
3										MH632240.1
3										MN318204.1
3										MN419227.1
3										MT510648.2
3										MT510649.2
3										MT510650.2
3										MT510651.2
3										MT510652.2
3										MT510653.2
3										MT510666.2
3										MT510667.2
3										MT510668.2
3										MT900810.1
3										MT900811.1
3										MT900812.1
3										MT900813.1
3										MT900825.1
3										MT900826.1
3										MT936340.2
3										MZ712172.1
3										MZ712177.1
3										MZ712179.1
3										MZ712182.1
3										MZ923808.1
3										MZ923812.1
3										MZ923814.1
3										MZ923815.1
3										MZ923819.1
3										MZ923821.1
3										MZ923822.1
3										MZ923823.1
3										MZ923824.1
3										MZ923825.1
3										OL829863.1
3										OL829864.2
3										OL829867.1
3										OL829870.1
3										OL829871.1
3										OL829873.1
3										OL829874.1
3										OL829875.1
3										OL829877.1
3										OL829878.1
3										OL829879.1
3										OL829880.1
3										OL829881.1
3										OL829882.1
3										OL829883.1
3										OL829884.1
3										OL829887.2
3										OL829888.1
3										OL829889.1
3										OL829890.3
3										OL829891.1
3										OL829892.1
3										OL829893.1
3										OL829894.1
3										U86667.1
4	4~	767	628	740	601	767	628	AY623771.1A	AY623788.1	Unknown(EF589763.1)	NS	NS	NS	2.64E-03	4.64E-02	1.28E-11	NS	NS	3.76E-07
4									AF130269.1	Unknown(AF278844.1)
4									AF130279.1
4									AF130280.1
4									AF130282.1
4									AF130283.1
4									AF130284.1
4									AF130285.1
4									AF130288.1
4									AF130289.1
4									AF130297.1
4									AF130299.1
4									AF133038.1
4									AF133039.1
4									AF133041.1
4									AF151688.1
4									AF151690.1
4									AF171057.1
4									AF171058.1
4									AF171059.1
4									AF178778.1
4									AF178780.1
4									AF178784.1
4									AF178785.1
4									AF178786.1
4									AF178794.1
4									AF178797.1
4									AF178798.1
4									AF178799.1
4									AF178807.1
4									AF178812.1
4									AF178819.1
4									AF178823.1
4									AF178830.1
4									AF201847.1
4									AF201848.1
4									AF201849.1
4									AF201850.1
4									AF201852.1
4									AF201853.1
4									AF259903.1
4									AF278824.1
4									AF278825.1
4									AF278826.1
4									AF278827.1
4									AF278828.1
4									AF278829.1
4									AF278830.1
4									AF278831.1
4									AF278839.1
4									AF278851.1
4									AF278852.1
4									AF387368.1
4									AF387369.1
4									AM423127.1
4									AM423130.1
4									AM423131.1
4									AM423132.1
4									AM423136.1
4									AP017458.1
4									AY042950.1
4									AY042951.1
4									AY042952.1
4									AY042953.1
4									AY042954.1
4									AY042955.1
4									AY204643.1
4									AY204644.1
4									AY204645.1
4									AY204646.1
4									AY204648.1
4									AY204649.1
4									AY204650.1
4									AY204651.1
4									AY204652.1
4									AY204653.1
4									AY204654.1
4									AY204655.1
4									AY204656.1
4									AY204657.1
4									AY204658.1
4									AY204659.1
4									AY204660.1
4									AY204661.1
4									AY204662.2
4									AY204663.1
4									AY204665.1
4									AY204666.1
4									AY204667.1
4									AY204670.1
4									AY623768.1
4									AY623769.1
4									AY623774.1
4									AY623779.1
4									AY623785.1
4									AY623786.1
4									AY623787.1
4									AY623790.1
4									DQ394048.1
4									DQ394057.1
4									DQ394058.1
4									DQ394066.1
4									DQ394067.1
4									EF153263.1
4									FJ884607.1
4									FJ884608.1
4									FJ884610.1
4									FJ884611.1
4									FJ884612.1
4									FJ884613.1
4									FJ884615.1
4									FJ884623.1
4									FJ884624.1
4									FJ884625.1
4									FJ884626.1
4									FJ986113.1
4									FJ986114.1
4									FJ986117.1
4									FJ986118.1
4									FJ986121.1
4									FJ986122.1
4									FJ986142.1
4									FJ986143.1
4									GQ861475.1
4									GQ861476.1
4									GQ861477.1
4									GQ861478.1
4									GQ861479.1
4									GQ861480.1
4									GQ861482.1
4									GQ861483.1
4									GQ861484.1
4									GQ861485.1
4									GQ861487.1
4									GQ861488.1
4									GQ861489.1
4									GQ861490.1
4									GQ861491.1
4									GQ861492.1
4									GU097417.1
4									GU097418.1
4									GU097419.1
4									GU097420.1
4									GU097421.1
4									GU097426.1
4									GU097427.1
4									GU097428.1
4									GU097429.1
4									GU097432.1
4									GU097433.1
4									GU097434.1
4									GU475457.1
4									HQ391934.1
4									HQ391950.1
4									HQ404500.1
4									JF979532.1
4									JF979535.1
4									JF979536.1
4									JF979539.1
4									JF979541.1
4									JN242285.1
4									JN242286.1
4									JN242290.1
4									JN242291.1
4									JN242292.1
4									JN613419.1
4									JN613420.1
4									JN800483.1
4									JN800485.1
4									JN800488.1
4									JN800490.1
4									JN800491.1
4									JN800492.1
4									JN800493.1
4									JN800494.1
4									JN800496.1
4									JN800497.1
4									JN800498.1
4									JN800499.1
4									JQ422523.1
4									JQ422524.1
4									JQ422527.1
4									JQ422528.1
4									JQ422529.1
4									JQ422530.1
4									JQ422535.1
4									JQ422536.1
4									JQ422539.1
4									JQ422542.1
4									JQ422543.1
4									JQ422544.1
4									JQ422545.1
4									JQ422546.1
4									JQ422549.1
4									JQ422550.1
4									JX228174.1
4									JX290277.1
4									JX290278.1
4									JX290279.1
4									JX290280.1
4									JX290281.1
4									JX290283.1
4									JX290284.1
4									JX290285.1
4									JX290286.1
4									JX290287.1
4									JX290288.1
4									JX290289.1
4									JX290290.1
4									JX290291.1
4									JX290292.1
4									JX290293.1
4									JX290294.1
4									JX290295.1
4									JX290296.1
4									JX290297.1
4									JX290298.1
4									JX290299.1
4									JX290300.1
4									KJ130029.1
4									KJ583230.1
4									KP997035.1
4									KP997040.1
4									KP997044.1
4									KP997046.1
4									KP997048.1
4									KP997049.1
4									KP997051.1
4									KP997052.1
4									KP997053.1
4									KP997054.1
4									KP997057.1
4									KP997058.1
4									KP997059.1
4									KP997061.1
4									KP997063.1
4									KP997065.1
4									KP997070.1
4									KP997073.1
4									KP997075.1
4									KP997078.1
4									KP997083.1
4									KP997085.1
4									KP997086.1
4									KP997087.1
4									KP997088.1
4									KP997089.1
4									KP997090.1
4									KP997091.1
4									KP997092.1
4									KP997093.1
4									KP997097.1
4									KP997098.1
4									KP997099.1
4									KP997101.1
4									KP997103.1
4									KP997105.1
4									KP997106.1
4									KP997107.1
4									KP997109.1
4									KP997110.1
4									KP997111.1
4									KP997112.1
4									KP997113.1
4									KP997117.1
4									KP997118.1
4									KP997120.1
4									KP997121.1
4									KP997123.1
4									KP997124.1
4									KP997125.1
4									KP997126.1
4									KP997127.1
4									KP997131.1
4									KP997132.1
4									KP997133.1
4									KP997135.1
4									KT215095.1
4									KT215096.1
4									KT215097.1
4									KT215107.1
4									KT215108.1
4									KT215109.1
4									KT215119.1
4									KT271455.1
4									KU950272.1
4									KU950273.1
4									KU950274.1
4									KU950277.1
4									KU950279.1
4									KU950280.1
4									KU950281.1
4									KU950284.1
4									KU950285.1
4									KU950293.1
4									MH632204.1
4									MH632205.1
4									MH632207.1
4									MH632209.1
4									MH632210.1
4									MH632212.1
4									MH632214.1
4									MH632217.1
4									MH632218.1
4									MH632223.1
4									MH632225.1
4									MH632228.1
4									MH632229.1
4									MH632231.1
4									MH632232.1
4									MH632234.1
4									MH632235.1
4									MH632237.1
4									MH632238.1
4									MH632239.1
4									MH632240.1
4									MK733606.1
4									MK733607.1
4									MK876733.1
4									MN318204.1
4									MN318205.1
4									MN318206.1
4									MN318207.1
4									MN318208.1
4									MN318209.1
4									MN318210.1
4									MN419219.1
4									MN419220.1
4									MN419222.1
4									MN419225.1
4									MN419227.1
4									MT510648.2
4									MT510649.2
4									MT510650.2
4									MT510651.2
4									MT510652.2
4									MT510653.2
4									MT510663.2
4									MT510664.2
4									MT510665.2
4									MT510666.2
4									MT510667.2
4									MT510668.2
4									MT597155.1
4									MT597156.1
4									MT597157.1
4									MT597159.1
4									MT900810.1
4									MT900811.1
4									MT900812.1
4									MT900813.1
4									MT900825.1
4									MT900826.1
4									MT936340.2
4									MW892532.1
4									MW892533.1
4									MZ712172.1
4									MZ712177.1
4									MZ712179.1
4									MZ712182.1
4									MZ712184.1
4									MZ712185.1
4									MZ923808.1
4									MZ923809.1
4									MZ923812.1
4									MZ923814.1
4									MZ923815.1
4									MZ923816.1
4									MZ923819.1
4									MZ923821.1
4									MZ923822.1
4									MZ923823.1
4									MZ923824.1
4									MZ923825.1
4									OL829863.1
4									OL829864.2
4									OL829867.1
4									OL829870.1
4									OL829871.1
4									OL829873.1
4									OL829874.1
4									OL829875.1
4									OL829877.1
4									OL829878.1
4									OL829879.1
4									OL829880.1
4									OL829881.1
4									OL829882.1
4									OL829883.1
4									OL829884.1
4									OL829887.2
4									OL829888.1
4									OL829889.1
4									OL829890.3
4									OL829891.1
4									OL829893.1
4									OL829894.1
4									U75698.1
4									U86667.1
5	5	818	434	794	416	818	434	KP997076.1F	Unknown(MZ712180.1)	AY623777.1	NS	NS	NS	8.16E-04	2.70E-04	2.79E-06	NS	NS	1.87E-06
5								AF178810.1F	Unknown(AF133041.1)
5								FJ884616.1F	Unknown(AY204659.1)
5								KP997134.1F	Unknown(AY204661.1)
5								KT215106.1F	Unknown(AY204666.1)
5								MH632216.1F	Unknown(AY204669.1)
5								MK876732.1F	Unknown(DQ394048.1)
5								MK876734.1[T]F	Unknown(DQ394058.1)
5								MK876735.1F	Unknown(DQ394066.1)
5								MK876736.1F	Unknown(JN242285.1)
5									Unknown(JN242286.1)
5									Unknown(KT215119.1)
5									Unknown(KU950272.1)
5									Unknown(KU950277.1)
5									Unknown(KU950279.1)
5									Unknown(KU950280.1)
5									Unknown(KU950285.1)
5									Unknown(MH632224.1)
5									Unknown(MH632233.1)
6	7	136	664	136	637	136	664	AY623779.1A	AY623785.1	Unknown(AF278848.1)	NS	NS	NS	5.05E-06	NS	8.29E-04	NS	NS	0.010168947
6										Unknown(AF130267.1)
6										Unknown(AF130270.1)
6										Unknown(AF130271.1)
6										Unknown(AF130273.1)
6										Unknown(AF130286.1)
6										Unknown(AF130298.1)
6										Unknown(AF130300.1)
6										Unknown(AF130302.1)
6										Unknown(AF151686.1)
6										Unknown(AF170531.1)
6										Unknown(AF178773.1)
6										Unknown(AF178795.1)
6										Unknown(AF178809.1)
6										Unknown(AF178811.1)
6										Unknown(AF178815.1)
6										Unknown(AF178826.1)
6										Unknown(AF178827.1)
6										Unknown(AF178828.1)
6										Unknown(AF178831.1)
6										Unknown(AF178832.1)
6										Unknown(AF196317.1)
6										Unknown(AF278840.1)
6										Unknown(AF278847.1)
6										Unknown(AF278849.1)
6										Unknown(AF278850.1)
6										Unknown(AY204642.1)
6										Unknown(AY623777.1)
6										Unknown(DQ394036.1)
6										Unknown(DQ394044.1)
6										Unknown(DQ394045.1)
6										Unknown(DQ394047.1)
6										Unknown(DQ394049.1)
6										Unknown(DQ394050.1)
6										Unknown(DQ394051.1)
6										Unknown(DQ394053.1)
6										Unknown(DQ394059.1)
6										Unknown(DQ394060.1)
6										Unknown(GQ994935.1)
6										Unknown(GU097422.1)
6										Unknown(GU097425.1)
6										Unknown(HQ391951.1)
6										Unknown(JN242287.1)
6										Unknown(JN242288.1)
6										Unknown(JN242289.1)
6										Unknown(KF588566.1)
6										Unknown(KT215104.1)
6										Unknown(KT215105.1)
6										Unknown(KT215120.1)
6										Unknown(KT215121.1)
6										Unknown(KT215122.1)
6										Unknown(KU950287.1)
6										Unknown(KU950288.1)
6										Unknown(KU950290.1)
6										Unknown(KU950291.1)
6										Unknown(KU950294.1)
6										Unknown(KU950296.1)
6										Unknown(LC200586.1)
6										Unknown(LC200587.1)
6										Unknown(LC200588.1)
6										Unknown(LC200589.1)
6										Unknown(MK876731.1)
6										Unknown(MK876738.1)
6										Unknown(MN318217.1)
6										Unknown(MN318218.1)
6										Unknown(MN318219.1)
6										Unknown(MN318224.1)
6										Unknown(MN318227.1)
6										Unknown(MN419221.1)
6										Unknown(MN419223.1)
6										Unknown(MN419226.1)
6										Unknown(MZ712180.1)
6										Unknown(MZ712181.1)
6										Unknown(OK358814.1)
6										Unknown(U93872.2)
7	9~	743	510	555	393	743	510	GU475460.1C	MZ712176.1	Unknown(AY953882.1)	NS	NS	NS	5.39E-03	NS	5.15E-09	NS	NS	2.16E-05
7								FJ986139.1[T]C		Unknown(AF130284.1)
7										Unknown(AF130289.1)
7										Unknown(AF151690.1)
7										Unknown(AF178784.1)
7										Unknown(AF178797.1)
7										Unknown(AF178798.1)
7										Unknown(AF178819.1)
7										Unknown(AF178830.1)
7										Unknown(AF220292.1)
7										Unknown(AF220293.1)
7										Unknown(AF278831.1)
7										Unknown(AY042955.1)
7										Unknown(AY623774.1)
7										Unknown(AY953872.1)
7										Unknown(AY953880.1)
7										Unknown(AY953883.1)
7										Unknown(AY953884.1)
7										Unknown(AY953894.1)
7										Unknown(AY953895.1)
7										Unknown(AY953897.1)
7										Unknown(AY953900.1)
7										Unknown(AY953901.1)
7										Unknown(FJ884623.1)
7										Unknown(FJ884624.1)
7										Unknown(FJ986113.1)
7										Unknown(FJ986114.1)
7										Unknown(FJ986116.1)
7										Unknown(FJ986118.1)
7										Unknown(FJ986135.1)
7										Unknown(GU097426.1)
7										Unknown(GU097427.1)
7										Unknown(GU097429.1)
7										Unknown(GU097432.1)
7										Unknown(GU097433.1)
7										Unknown(GU097434.1)
7										Unknown(JF979532.1)
7										Unknown(JQ422522.1)
7										Unknown(JQ422523.1)
7										Unknown(JQ422524.1)
7										Unknown(JQ422527.1)
7										Unknown(JQ422528.1)
7										Unknown(JQ422529.1)
7										Unknown(JQ422530.1)
7										Unknown(JQ422539.1)
7										Unknown(JQ422542.1)
7										Unknown(JQ422543.1)
7										Unknown(JQ422544.1)
7										Unknown(JQ422545.1)
7										Unknown(JQ422546.1)
7										Unknown(JQ422549.1)
7										Unknown(JQ422550.1)
7										Unknown(KF781668.1)
7										Unknown(KF781669.1)
7										Unknown(KF781671.1)
7										Unknown(KF781672.1)
7										Unknown(KF781675.1)
7										Unknown(KF781676.1)
7										Unknown(KF781679.1)
7										Unknown(KF781680.1)
7										Unknown(KF781683.1)
7										Unknown(KF781689.1)
7										Unknown(KP997035.1)
7										Unknown(KP997040.1)
7										Unknown(KP997041.1)
7										Unknown(KP997046.1)
7										Unknown(KP997051.1)
7										Unknown(KP997052.1)
7										Unknown(KP997053.1)
7										Unknown(KP997058.1)
7										Unknown(KP997059.1)
7										Unknown(KP997065.1)
7										Unknown(KP997070.1)
7										Unknown(KP997075.1)
7										Unknown(KP997078.1)
7										Unknown(KP997088.1)
7										Unknown(KP997089.1)
7										Unknown(KP997090.1)
7										Unknown(KP997091.1)
7										Unknown(KP997093.1)
7										Unknown(KP997103.1)
7										Unknown(KP997110.1)
7										Unknown(KP997113.1)
7										Unknown(KP997117.1)
7										Unknown(KP997118.1)
7										Unknown(KP997121.1)
7										Unknown(KP997124.1)
7										Unknown(KP997125.1)
7										Unknown(KP997126.1)
7										Unknown(KP997132.1)
7										Unknown(KT271455.1)
7										Unknown(MH632205.1)
7										Unknown(MH632214.1)
7										Unknown(MH632217.1)
7										Unknown(MH632218.1)
7										Unknown(MH632228.1)
7										Unknown(MH632229.1)
7										Unknown(MH632231.1)
7										Unknown(MH632234.1)
7										Unknown(MH632235.1)
7										Unknown(MH632238.1)
7										Unknown(MH632239.1)
7										Unknown(MK840450.1)
7										Unknown(MK840451.1)
7										Unknown(MN419227.1)
7										Unknown(MT510652.2)
7										Unknown(MT510653.2)
7										Unknown(MT510666.2)
7										Unknown(MT510667.2)
7										Unknown(MT510668.2)
7										Unknown(MW892531.1)
7										Unknown(MW892533.1)
7										Unknown(MZ923812.1)
7										Unknown(MZ923815.1)
7										Unknown(MZ923819.1)
7										Unknown(OL829864.2)
7										Unknown(OL829871.1)
7										Unknown(OL829873.1)
7										Unknown(OL829874.1)
7										Unknown(OL829875.1)
7										Unknown(OL829882.1)
7										Unknown(OL829884.1)
7										Unknown(OL829887.2)
7										Unknown(OL829888.1)
7										Unknown(OL829889.1)
7										Unknown(OL829890.3)
7										Unknown(OL829894.1)
8	10~	686	798	683	795	686	798	AY623777.1C	Unknown(AF278844.1)	MZ712176.1	5.42E-05	3.84E-04	NS	NS	NS	1.56E-14	NS	NS	4.27E-03
8									Unknown(AF130273.1)	AF201851.1
8									Unknown(AF133043.1)	AM423135.1
8									Unknown(AF133044.1)	AY204642.1
8									Unknown(AF178825.1)	AY204661.1
8									Unknown(AF220292.1)	DQ394058.1
8									Unknown(AF220293.1)	KU950291.1
8									Unknown(AF278846.1)	MN318222.1
8									Unknown(AY204661.1)	MZ712174.1
8									Unknown(AY623778.1)	MZ712175.1
8									Unknown(DQ386448.1)
8									Unknown(EF589742.1)
8									Unknown(EF589744.1)
8									Unknown(EF589746.1)
8									Unknown(EF589748.1)
8									Unknown(EF589749.1)
8									Unknown(EF589757.1)
8									Unknown(EF589758.1)
8									Unknown(EF589759.1)
8									Unknown(EF589760.1)
8									Unknown(EF589768.1)
8									Unknown(EF589769.1)
8									Unknown(EF589770.1)
8									Unknown(EF589771.1)
8									Unknown(JF966751.1)
8									Unknown(JF966752.1)
8									Unknown(JF966757.1)
8									Unknown(JF966758.1)
8									Unknown(JF966760.1)
8									Unknown(MH632233.1)
9	11~	588	791	582	753	588	791	GU097425.1C	MT900803.1	NC_009333.1	NS	NS	NS	3.06E-04	3.66E-02	1.01E-13	NS	NS	NS
9								AF042370.1[T]C	AF130260.1	AF130267.1
9								AF130281.1C	AF130265.1	AF130268.1
9								AF130304.1[T]C	AF130290.1	AF130270.1
9								AF178776.1[T]C	AF130291.1	AF130274.1
9								AF178781.1[T]C	AF130293.1	AF130300.1
9								AF178803.1[T]C	AF130306.1	AF148805.2
9								AF178805.1[T]C	AF151689.1	AF151686.1
9								AF178808.1[T]C	AF178796.1	AF178828.1
9								AF178820.1[T]C	AF178801.1	AF278847.1
9								AF196316.1[T]C	AF178825.1	AF278848.1
9								AF278841.1[T]C	AH010981.2	AF278849.1
9								AF278843.1[T]C	AY042940.1	AF278850.1
9								AY204649.1[T]C	AY042941.1	AM423130.1
9								AY766082.1[T]N	AY042944.1	AM423135.1
9								AY766083.1[T]N	AY042945.1	AM423136.1
9								DQ394034.1[T]C	AY042946.1	AY204659.1
9								DQ394041.1[T]C	AY042947.1	AY204666.1
9								DQ394043.1[T]C	AY042948.1	AY204669.1
9								DQ394046.1[T]C	AY623770.1	HQ391951.1
9								DQ394048.1[T]C	AY623775.1	JN242288.1
9								DQ394052.1[T]C	FJ884618.1	KT215104.1
9								DQ394054.1[T]C	FJ884620.1	KU950274.1
9								DQ394056.1[T]C	JX290272.1	KU950280.1
9								DQ394058.1C	JX290274.1	KU950285.1
9								DQ394061.1[T]C	JX290275.1	LC200586.1
9								DQ394062.1[T]C	JX290276.1	LC200587.1
9								DQ394065.1[T]C	KP997034.1	LC200588.1
9								DQ394066.1[T]C	KP997043.1	LC200589.1
9								DQ394067.1[T]C	KP997064.1	MN318223.1
9								FJ986144.1C	KP997077.1	MZ712180.1
9								GU097417.1[T]C	KP997079.1	U93872.2
9								GU097418.1[T]C	KP997094.1
9								GU097424.1C	KP997096.1
9								JN242285.1[T]C	KP997100.1
9								JN242290.1[T]C	KP997104.1
9								JN242291.1[T]C	KP997108.1
9								JN242292.1[T]C	KP997128.1
9								JN800489.1[T]C	KT215102.1
9								KT215119.1[T]C	KT215112.1
9								KT215124.1[T]C	KT215113.1
9								KU950272.1[T]C	KT215114.1
9								KU950279.1[T]C	KT215115.1
9								MK840462.1C	KT215116.1
9								MN318226.1[T]C	KT271453.1
9									KT271454.1
9									KT271460.1
9									KT271461.1
9									KT271462.1
9									KT271465.1
9									KU950295.1
9									MN318211.1
9									MN318212.1
9									MN318213.1
9									MN318214.1
9									MN318215.1
9									MN318216.1
9									MT510656.2
9									MT510657.2
9									MT510658.2
9									MT510669.1
9									MT900801.1
9									MT900802.1
9									MT900804.1
9									MT900805.1
9									MT900809.1
9									MT900814.1
9									MT900815.1
9									MT900816.1
9									MT900819.1
9									MT900828.1
9									MT900829.1
9									MT900831.1
9									MW892536.1
9									MZ923811.1
9									MZ923817.1
9									OL829860.1
9									OL829861.1
9									OL829865.1
9									OL829866.1
9									OL829869.1
9									OL829876.1
9									OL829885.1
9									OL829895.1
9									OL829896.1
10	14~	743	314	677	254	743	314	AM423133.1C	KU950281.1	AF130277.1	NS	NS	NS	NS	3.91E-03	1.82E-03	NS	NS	3.55E-03
10								AM423128.1C	MN318204.1	AF133041.1
10								AM423129.1C		AY204669.1
10								AM423134.1C
10								AM423137.1[T]C
10								AM423138.1C
10								AM423139.1C
11	15~	715	136	688	136	715	136	AY623778.1A	AF278848.1	AY623785.1	9.19E-03	NS	NS	4.48E-02	NS	2.59E-03	NS	NS	4.08E-02
11								AF178819.1A	AF133042.1
11								AF178830.1A	JN242287.1
11								AY623774.1[T]A
11								KP997041.1A
11								MH632225.1[T]A
11								MW892531.1[T]A
11								MW892533.1[T]A
11								OL829867.1[T]A
11								OL829880.1[T]A
11								OL829888.1[T]A
11								OL829894.1[T]A
Table Key:
~ = It is possible that this apparent recombination signal could have been caused by an evolutionary
process other than recombination.
* = The actual breakpoint position is undetermined (it was most likely overprinted by a subsequent
recombination event).
^ = The recombinant sequence may have been misidentified (one of the identified parents might be the recombinant)
Minor Parent = Parent contributing the smaller fraction of sequence.
Major Parent = Parent contributing the larger fraction of sequence.
Unknown = Only one parent and a recombinant need be in the alignment for a recombination event to be detectable.
The sequence listed as unknown was used to infer the existance of a missing parental sequence.
NS = No significant P-value was recorded for this recombination event using this method.
